# Supplementary material for: N′-(5-Bromo-2-hydr­oxy-3-methoxy­benzyl­idene)isonicotinohydrazide
Source: Acta Crystallogr Sect E Struct Rep Online. 2008 Sep 24;64(Pt 10):o1995. doi: 10.1107/S1600536808029607 (PMC2959402; doi:10.1107/S1600536808029607)
Supplement: Supplementary file 2 [file e-64-o1995-Isup2.hkl]

# 
# h,k,l, Fc-squared, Fo-squared, sigma(Fo-squared) and status flag 
# 
data_I
_shelx_title ' p21c in P2(1)/c' 
_shelx_refln_list_code          4 
_shelx_F_calc_maximum      211.21 
_exptl_crystal_F_000       704.00 
_reflns_d_resolution_high  0.7828 
 
loop_ 
 _symmetry_equiv_pos_as_xyz 
 'x, y, z' 
 '-x, y+1/2, -z+1/2' 
 '-x, -y, -z' 
 'x, -y-1/2, z-1/2' 
 
_cell_length_a     7.4937 
_cell_length_b    15.8843 
_cell_length_c    11.7994 
_cell_angle_alpha  90.000 
_cell_angle_beta   99.776 
_cell_angle_gamma  90.000 
 
_shelx_F_squared_multiplier     1.000 
 
loop_ 
 _refln_index_h 
 _refln_index_k 
 _refln_index_l 
 _refln_F_squared_calc 
 _refln_F_squared_meas 
 _refln_F_squared_sigma 
 _refln_observed_status 
   1   0   0      154.13      142.79      5.08 o 
   2   0   0    44610.49    44199.32    640.29 o 
   3   0   0     6448.99     6688.13    100.08 o 
   4   0   0     4801.39     4741.14     75.06 o 
   5   0   0     3330.43     3284.19     56.89 o 
   6   0   0      223.25      215.68     14.32 o 
   7   0   0     1142.87     1118.20     30.19 o 
   8   0   0       21.74       14.94     11.58 o 
   9   0   0        3.45       -8.44     12.60 o 
   1   1   0     1888.18     1992.24     17.96 o 
   2   1   0    16662.24    17430.51    207.52 o 
   3   1   0      126.89      142.93      6.98 o 
   4   1   0      371.52      371.75      6.98 o 
   5   1   0       17.45       18.91      3.42 o 
   6   1   0       13.64       13.91      5.65 o 
   7   1   0       30.44       18.01      7.16 o 
   8   1   0       31.06       30.36      7.86 o 
   9   1   0       21.25       27.89     16.33 o 
   0   2   0     1815.07     1902.25     28.56 o 
   1   2   0      944.52      936.68     18.57 o 
   2   2   0    38953.52    37856.28    313.42 o 
   3   2   0     1742.19     1703.14     16.98 o 
   4   2   0     3689.79     3835.95     35.17 o 
   5   2   0     1017.51     1019.13     13.47 o 
   6   2   0      219.42      202.46      7.11 o 
   7   2   0       16.96       20.65      6.46 o 
   8   2   0        6.62       -6.60      7.15 o 
   9   2   0       24.44       23.17     14.39 o 
   1   3   0    17080.59    17123.74    182.99 o 
   2   3   0     1407.84     1373.86     16.96 o 
   3   3   0     2143.63     2153.20     20.74 o 
   4   3   0      123.68      208.11     61.57 o 
   5   3   0      653.15      653.31     11.74 o 
   6   3   0      354.02      380.36      8.55 o 
   7   3   0       98.47       86.82      8.11 o 
   8   3   0        8.62        8.33      7.85 o 
   9   3   0        5.47       -4.54      8.97 o 
   0   4   0      232.95      203.75      6.28 o 
   1   4   0     1377.64     1392.43     13.37 o 
   2   4   0     1866.43     1873.89     17.90 o 
   3   4   0       22.96       18.43      2.37 o 
   4   4   0      612.93      647.90      9.53 o 
   5   4   0      383.41      418.93     10.25 o 
   6   4   0      245.70      228.39      7.33 o 
   7   4   0        6.00        3.99      6.61 o 
   8   4   0        0.53       -9.20      7.58 o 
   9   4   0        3.93       -6.91      8.85 o 
   1   5   0      382.78      388.31      5.67 o 
   2   5   0      513.78      521.42      7.31 o 
   3   5   0     3750.56     3965.86     43.76 o 
   4   5   0      694.55      728.73     10.49 o 
   5   5   0      755.98      726.30     11.33 o 
   6   5   0      114.09      103.96      7.96 o 
   7   5   0       22.60       14.69      7.06 o 
   8   5   0        2.93       -3.39      7.74 o 
   9   5   0        3.76        3.14      9.12 o 
   0   6   0     3954.14     3683.70     40.16 o 
   1   6   0     2126.55     2180.20     20.56 o 
   2   6   0     1661.73     1577.84     16.29 o 
   3   6   0     2153.04     2102.45     23.55 o 
   4   6   0      890.05      912.36     14.32 o 
   5   6   0      212.37      204.07      6.71 o 
   6   6   0        9.58        7.48      5.91 o 
   7   6   0        9.87        5.85      7.87 o 
   8   6   0       71.55       78.28      9.70 o 
   9   6   0        3.28        3.29     12.97 o 
   1   7   0      816.10      741.61      9.36 o 
   2   7   0      204.03      207.29      5.10 o 
   3   7   0      593.03      610.68     12.25 o 
   4   7   0      632.80      628.34     10.04 o 
   5   7   0       76.77       78.84      5.07 o 
   6   7   0       15.28       15.45      6.42 o 
   7   7   0       25.72       34.40      8.17 o 
   8   7   0       22.11       12.94      9.00 o 
   0   8   0      114.88       97.92      4.84 o 
   1   8   0      150.05      149.64      3.75 o 
   2   8   0      566.74      557.99      9.39 o 
   3   8   0       42.71       42.12      4.04 o 
   4   8   0      102.26      104.53      5.35 o 
   5   8   0      115.17      111.64      5.60 o 
   6   8   0        3.83        1.04      6.34 o 
   7   8   0       46.62       48.19      9.09 o 
   8   8   0        4.72       -1.54      8.60 o 
   1   9   0     2761.40     2641.28     32.21 o 
   2   9   0      800.83      785.02     12.06 o 
   3   9   0     1908.59     1799.38     19.95 o 
   4   9   0      301.70      277.76      7.67 o 
   5   9   0       60.61       63.82      5.65 o 
   6   9   0       97.89       92.23      8.91 o 
   7   9   0       39.10       28.45      9.02 o 
   8   9   0        0.70       -8.54     12.49 o 
   0  10   0      757.87      717.03     12.30 o 
   1  10   0      596.39      588.93      9.69 o 
   2  10   0     1055.25     1028.65     12.24 o 
   3  10   0       35.90       35.46      4.23 o 
   4  10   0       81.06       71.96      9.17 o 
   5  10   0      145.25      145.97      7.93 o 
   6  10   0       28.80       21.84      8.11 o 
   7  10   0       58.28       40.80      9.95 o 
   8  10   0        5.31       14.75      8.43 o 
   1  11   0      516.99      503.70     13.05 o 
   2  11   0        3.92       -2.98      3.67 o 
   3  11   0       79.82       83.17      4.61 o 
   4  11   0        1.63       -1.56      4.19 o 
   5  11   0      393.30      385.66     14.36 o 
   6  11   0        3.96       -2.25      8.15 o 
   7  11   0        5.68        6.38     10.31 o 
   0  12   0     1811.05     1825.59     37.09 o 
   1  12   0       48.54       44.82      4.46 o 
   2  12   0      900.98      898.31     16.33 o 
   3  12   0      860.20      831.37     11.54 o 
   4  12   0      539.09      547.94      9.89 o 
   5  12   0      111.99      120.44      6.29 o 
   6  12   0        6.42        0.67      7.04 o 
   7  12   0       29.78       30.61     11.70 o 
   1  13   0      797.59      795.01     12.74 o 
   2  13   0      593.39      580.46     11.55 o 
   3  13   0        1.63       -1.76      4.96 o 
   4  13   0      189.62      189.35      9.06 o 
   5  13   0        2.53        4.54      4.95 o 
   6  13   0       40.81       39.47      8.31 o 
   7  13   0       77.45       79.65     10.74 o 
   0  14   0     1195.06     1234.11     30.68 o 
   1  14   0      617.81      579.33     22.19 o 
   2  14   0      752.85      729.25     13.31 o 
   3  14   0      130.48      130.18      8.82 o 
   4  14   0       39.82       49.39      7.01 o 
   5  14   0      218.46      208.71      8.16 o 
   6  14   0       40.62       36.85     11.09 o 
   1  15   0       47.29       42.07      7.91 o 
   2  15   0       23.89       22.59      8.05 o 
   3  15   0      108.70      121.21      7.84 o 
   4  15   0      107.22       99.66     14.07 o 
   5  15   0        4.16        1.33      7.32 o 
   6  15   0        2.15        8.12      8.26 o 
   0  16   0        1.61       -6.76      9.19 o 
   1  16   0      310.96      297.05     12.50 o 
   2  16   0        1.13       -6.77      7.00 o 
   3  16   0       23.27       16.32      6.46 o 
   4  16   0        5.96        3.42      6.75 o 
   5  16   0        0.57       -3.72      7.59 o 
   1  17   0       25.34       13.62      7.70 o 
   2  17   0       36.80       38.57      8.78 o 
   3  17   0      271.44      241.80     13.42 o 
   4  17   0       34.42       34.48      8.19 o 
   5  17   0        3.63       -5.97     10.39 o 
   0  18   0      157.33      163.87     16.27 o 
   1  18   0        7.33       20.26      8.98 o 
   2  18   0      138.49      160.82     12.09 o 
   3  18   0      116.61       96.44     11.01 o 
   4  18   0        0.63        9.67     11.63 o 
   1  19   0      139.07      118.65     17.37 o 
   2  19   0       41.10       32.25     10.28 o 
   3  19   0       12.24        8.28     15.34 o 
   0  20   0       58.58       93.89     16.05 o 
   1  20   0        2.79       -0.77      9.58 o 
  -9   1   1       40.81       58.13     13.93 o 
  -8   1   1        0.06        1.23      6.58 o 
  -7   1   1      177.76      200.29      7.79 o 
  -6   1   1      104.23      101.98      6.32 o 
  -5   1   1      124.01      129.11      5.60 o 
  -4   1   1     3828.70     3945.67     68.32 o 
  -3   1   1      383.33      378.20      7.52 o 
  -2   1   1    10008.44    10111.59    111.14 o 
  -1   1   1      108.13       98.76      3.27 o 
   1   1   1      971.63      972.67     19.87 o 
   2   1   1       65.01       77.84      2.94 o 
   3   1   1     1666.42     1700.50     16.94 o 
   4   1   1       32.53       19.28      3.29 o 
   5   1   1      129.26      128.01      9.26 o 
   6   1   1        2.85        9.18      5.59 o 
   7   1   1       12.04       14.17      6.60 o 
   8   1   1        3.18       -8.84      7.31 o 
   9   1   1        5.16        5.20      9.99 o 
  -9   2   1        0.17       -4.07      8.63 o 
  -8   2   1       39.84       50.06      8.27 o 
  -7   2   1       37.31       46.65      5.94 o 
  -6   2   1      175.92      171.01      6.63 o 
  -5   2   1      121.76      111.35      6.97 o 
  -4   2   1      683.02      632.17      9.12 o 
  -3   2   1     7820.72     7800.43     62.47 o 
  -2   2   1    23560.79    23752.46    229.83 o 
  -1   2   1     8586.23     8978.86     64.18 o 
   0   2   1     8543.59     8430.53    120.95 o 
   1   2   1     9782.28     9688.18     98.29 o 
   2   2   1      336.88      281.13      3.76 o 
   3   2   1     2028.63     2065.83     19.98 o 
   4   2   1     2426.85     2355.67     23.31 o 
   5   2   1      707.76      729.81     11.84 o 
   6   2   1      168.71      167.05      9.04 o 
   7   2   1        1.60       -4.81      5.19 o 
   8   2   1       21.37       26.35      9.11 o 
   9   2   1       21.62       23.50     14.99 o 
  -9   3   1       12.24        0.54      9.17 o 
  -8   3   1        1.34       -5.31      7.21 o 
  -7   3   1       30.16       29.21      6.71 o 
  -6   3   1        6.29        3.84      3.78 o 
  -5   3   1      108.05      106.46      4.84 o 
  -4   3   1     2584.19     2654.89     25.64 o 
  -3   3   1       67.39       60.61      2.88 o 
  -2   3   1    11168.26    12074.87     98.90 o 
  -1   3   1      213.60      225.27      3.22 o 
   0   3   1     1373.34     1444.22     16.20 o 
   1   3   1      124.58       98.87      2.53 o 
   2   3   1      125.67      130.75      3.48 o 
   3   3   1     1914.95     2040.95     19.86 o 
   4   3   1      480.65      501.51      8.09 o 
   5   3   1      373.30      377.60     12.83 o 
   6   3   1       56.34       47.93      8.29 o 
   7   3   1        1.33        5.07      6.77 o 
   8   3   1        0.17       -5.33      7.46 o 
   9   3   1        3.35        1.08     10.02 o 
  -9   4   1        7.63        8.74      9.76 o 
  -8   4   1       60.92       64.93      9.18 o 
  -7   4   1       72.03       64.91      7.92 o 
  -6   4   1      913.24      884.88     18.37 o 
  -5   4   1     1021.37     1013.93     13.49 o 
  -4   4   1     7176.25     7347.05     63.42 o 
  -3   4   1     3846.60     3791.87     34.03 o 
  -2   4   1     1225.43     1221.52     12.62 o 
  -1   4   1    19487.46    19102.11    274.11 o 
   0   4   1      144.60      163.90      2.74 o 
   1   4   1    17161.82    16374.69    204.65 o 
   2   4   1     2029.74     1950.89     24.42 o 
   3   4   1     8222.68     8391.86     78.75 o 
   4   4   1      848.37      834.79     11.07 o 
   5   4   1       35.84       32.57      3.59 o 
   6   4   1      724.18      711.72     40.52 o 
   7   4   1        9.76       11.73      6.87 o 
   8   4   1       28.67       20.68      8.69 o 
   9   4   1        4.58       15.83      9.52 o 
  -9   5   1        1.49       -2.80      9.38 o 
  -8   5   1       19.19       12.13      6.55 o 
  -7   5   1       21.36       23.78      7.13 o 
  -6   5   1      852.75      806.33     12.74 o 
  -5   5   1      585.76      577.90      9.87 o 
  -4   5   1     2889.11     2941.98     66.64 o 
  -3   5   1     1115.46     1118.39     17.34 o 
  -2   5   1     5767.05     5855.54     49.32 o 
  -1   5   1      306.17      308.16      4.39 o 
   0   5   1     8655.89     8799.81     63.40 o 
   1   5   1     3570.10     3445.96     84.63 o 
   2   5   1     3762.92     3737.79     45.52 o 
   3   5   1      767.94      716.80      7.91 o 
   4   5   1      608.04      589.36      9.15 o 
   5   5   1       32.95       45.50      4.01 o 
   6   5   1       41.89       43.01      9.70 o 
   7   5   1       56.32       58.20      8.15 o 
   8   5   1       13.89        1.01      8.04 o 
   9   5   1        2.47       -2.08      8.95 o 
  -9   6   1       19.53       28.98     11.24 o 
  -8   6   1       20.59        5.91      8.76 o 
  -7   6   1        0.43        7.29      6.91 o 
  -6   6   1      206.92      193.49      7.42 o 
  -5   6   1        2.90        6.70      3.69 o 
  -4   6   1        1.02        3.16      2.95 o 
  -3   6   1       29.69       34.45      3.45 o 
  -2   6   1        8.37        7.07      2.12 o 
  -1   6   1     1603.69     1600.72     13.86 o 
   0   6   1       46.12       43.85      2.40 o 
   1   6   1     1018.58      934.31     10.64 o 
   2   6   1      491.07      496.85      6.03 o 
   3   6   1      365.27      448.95      6.37 o 
   4   6   1       44.09       48.77      4.02 o 
   5   6   1       47.72       50.85      9.86 o 
   6   6   1        3.48        2.77      6.37 o 
   7   6   1       54.35       46.08      8.19 o 
   8   6   1       40.92       57.44     10.23 o 
  -8   7   1      138.92      116.63      9.10 o 
  -7   7   1      232.14      220.78     11.71 o 
  -6   7   1      324.72      286.95      8.58 o 
  -5   7   1      713.46      704.75     23.23 o 
  -4   7   1     1128.67     1124.19     14.30 o 
  -3   7   1      181.09      173.58      5.86 o 
  -2   7   1     3873.46     3783.54     34.70 o 
  -1   7   1      179.56      185.17      5.44 o 
   0   7   1     7676.03     7439.02     75.64 o 
   1   7   1      651.39      773.08     10.44 o 
   2   7   1     4672.24     4795.68     43.07 o 
   3   7   1      154.37      123.72      4.70 o 
   4   7   1      370.01      359.00     11.43 o 
   5   7   1      590.58      615.43     18.74 o 
   6   7   1        0.43       -2.71      6.41 o 
   7   7   1       27.72       35.67      8.93 o 
   8   7   1       18.29       21.25      9.81 o 
  -8   8   1        2.53       -4.57      7.25 o 
  -7   8   1        0.66        3.74      6.34 o 
  -6   8   1       89.56       75.16      5.83 o 
  -5   8   1      146.36      123.95      6.02 o 
  -4   8   1      532.19      512.94     13.88 o 
  -3   8   1      252.49      248.20      5.76 o 
  -2   8   1      139.01      116.28      7.12 o 
  -1   8   1     5759.54     5795.72     39.10 o 
   0   8   1      585.47      582.68     10.94 o 
   1   8   1     3523.70     3588.90     33.13 o 
   2   8   1     1194.25     1156.55     15.03 o 
   3   8   1      151.41      167.84      7.66 o 
   4   8   1      363.29      346.50      7.74 o 
   5   8   1       12.10       11.19      4.95 o 
   6   8   1       93.56      104.35     10.65 o 
   7   8   1       14.02       12.93      9.19 o 
   8   8   1        9.70       22.80      9.93 o 
  -8   9   1       18.43       27.87     10.83 o 
  -7   9   1       51.13       42.14      7.32 o 
  -6   9   1       32.38       45.04      7.71 o 
  -5   9   1       13.83       13.25      5.18 o 
  -4   9   1        0.76        8.84      3.28 o 
  -3   9   1        6.23        6.36      2.93 o 
  -2   9   1      158.05      178.08      5.11 o 
  -1   9   1      227.25      254.33      5.25 o 
   0   9   1      140.55      135.81      4.19 o 
   1   9   1       18.64       21.23      2.88 o 
   2   9   1       94.79      102.48      7.80 o 
   3   9   1      311.52      294.29      7.24 o 
   4   9   1        6.03        5.31      3.67 o 
   5   9   1       92.45       74.55      8.42 o 
   6   9   1       30.93       28.33      7.88 o 
   7   9   1        0.50        0.79      8.51 o 
   8   9   1       18.48       37.23     10.53 o 
  -8  10   1       10.34       15.08     10.95 o 
  -7  10   1        3.12        3.89      6.81 o 
  -6  10   1      270.72      266.59     10.87 o 
  -5  10   1       12.41        9.65      4.03 o 
  -4  10   1      128.57      119.95      5.24 o 
  -3  10   1     1367.26     1365.43     22.57 o 
  -2  10   1        8.85       13.16      3.09 o 
  -1  10   1     2386.25     2373.21     41.33 o 
   0  10   1        5.72        7.25      3.22 o 
   1  10   1     3309.96     3251.13     31.26 o 
   2  10   1      111.41      101.64     18.12 o 
   3  10   1      634.22      625.66     12.25 o 
   4  10   1      920.76      906.53     14.18 o 
   5  10   1       25.85       25.43      7.59 o 
   6  10   1      220.63      221.42     12.27 o 
   7  10   1       16.36        6.19      9.11 o 
   8  10   1       31.27       26.33     16.09 o 
  -8  11   1        1.81       27.33     11.69 o 
  -7  11   1        6.14       11.67      7.42 o 
  -6  11   1        0.80        3.77      5.01 o 
  -5  11   1       12.14        4.05      4.34 o 
  -4  11   1       70.49       58.75      4.75 o 
  -3  11   1       37.21       36.72      4.10 o 
  -2  11   1      959.72      953.57     11.61 o 
  -1  11   1       13.24        6.16      3.53 o 
   0  11   1     2074.27     2049.90     18.75 o 
   1  11   1      293.22      301.11      9.57 o 
   2  11   1       76.94       76.11     12.09 o 
   3  11   1      268.48      257.77     10.49 o 
   4  11   1        4.18       -0.33      4.20 o 
   5  11   1      237.58      247.44     12.08 o 
   6  11   1        4.91        9.74      8.23 o 
   7  11   1       21.23       18.77     10.52 o 
  -7  12   1       12.87        9.30      8.06 o 
  -6  12   1       73.29       67.42      6.24 o 
  -5  12   1       36.01       30.45      5.15 o 
  -4  12   1       22.50       22.90      4.44 o 
  -3  12   1      667.15      629.62     13.25 o 
  -2  12   1      540.78      557.31     30.53 o 
  -1  12   1      223.53      196.63      9.48 o 
   0  12   1        0.59        0.16      3.83 o 
   1  12   1        1.81       -1.45      3.57 o 
   2  12   1       54.01       42.30      6.11 o 
   3  12   1      113.48      129.19     11.38 o 
   4  12   1       64.81       69.99     11.98 o 
   5  12   1       23.91       38.31      8.28 o 
   6  12   1        1.17       -5.21      8.18 o 
   7  12   1        1.38       -7.49     12.25 o 
  -7  13   1        1.00        6.05      8.30 o 
  -6  13   1       30.68       42.35      6.22 o 
  -5  13   1        2.13        8.38      4.80 o 
  -4  13   1      536.67      548.59     10.43 o 
  -3  13   1      139.55      134.37      5.79 o 
  -2  13   1       43.42       44.21      5.30 o 
  -1  13   1     1204.73     1196.33     16.44 o 
   0  13   1      212.34      223.24     15.78 o 
   1  13   1      643.13      627.57     14.79 o 
   2  13   1      443.02      478.53     10.83 o 
   3  13   1      311.16      314.37     12.02 o 
   4  13   1        5.80        5.12      7.25 o 
   5  13   1       49.75       54.61      9.10 o 
   6  13   1        2.41        2.92      9.26 o 
   7  13   1       19.34        5.43      8.47 o 
  -6  14   1       47.94       48.25      8.16 o 
  -5  14   1      148.72      154.23      7.43 o 
  -4  14   1      112.52      104.00      6.13 o 
  -3  14   1      498.32      461.68     11.34 o 
  -2  14   1       24.65       14.95      5.20 o 
  -1  14   1     1921.83     1857.39     52.89 o 
   0  14   1     1216.07     1141.37     28.67 o 
   1  14   1     1661.21     1608.18     47.96 o 
   2  14   1      187.49      172.79      7.85 o 
   3  14   1       98.62       93.20      7.03 o 
   4  14   1      278.40      252.46     12.48 o 
   5  14   1        1.19       -1.84      7.26 o 
   6  14   1       75.51       81.52      9.43 o 
  -6  15   1       74.08       81.60      9.36 o 
  -5  15   1       92.09       88.77      6.66 o 
  -4  15   1        9.36        7.58      6.45 o 
  -3  15   1      192.96      175.57      8.61 o 
  -2  15   1      169.01      193.17      8.35 o 
  -1  15   1      227.07      221.68     11.19 o 
   0  15   1      162.71      144.04      9.26 o 
   1  15   1      777.90      783.13     17.92 o 
   2  15   1      244.96      217.51     18.96 o 
   3  15   1      130.03      129.68      7.91 o 
   4  15   1        9.07       14.99      6.82 o 
   5  15   1        0.40       16.99      8.12 o 
   6  15   1        6.41        7.44      8.82 o 
  -5  16   1       63.29       71.47      8.68 o 
  -4  16   1       20.23       24.53      7.29 o 
  -3  16   1      130.44      153.51      8.64 o 
  -2  16   1       20.47       18.67      7.58 o 
  -1  16   1      198.16      207.04     11.13 o 
   0  16   1       30.20       24.80      7.35 o 
   1  16   1      330.29      345.94     13.60 o 
   2  16   1      649.10      615.58     47.92 o 
   3  16   1      683.34      620.55     30.16 o 
   4  16   1       73.27       71.17      8.38 o 
   5  16   1       32.59       28.72      8.52 o 
  -5  17   1      115.56      121.09     10.22 o 
  -4  17   1        0.97       -3.59      7.24 o 
  -3  17   1      189.56      193.44     11.77 o 
  -2  17   1      371.85      355.08     36.25 o 
  -1  17   1        8.25       18.49      7.96 o 
   0  17   1      284.08      261.72     12.66 o 
   1  17   1      171.41      164.93     30.41 o 
   2  17   1      257.64      250.90     13.11 o 
   3  17   1       13.64       16.46      8.87 o 
   4  17   1      174.20      174.37     10.18 o 
   5  17   1        0.93       -3.91      8.22 o 
  -4  18   1       40.20       30.47     17.86 o 
  -3  18   1      150.31      176.16     39.34 o 
  -2  18   1        7.15        6.05      8.44 o 
  -1  18   1      156.56      186.63     11.96 o 
   0  18   1       80.39       80.20     24.80 o 
   1  18   1       28.13       37.23      9.24 o 
   2  18   1        1.76        8.06     11.76 o 
   3  18   1        0.83       12.53      9.16 o 
   4  18   1      186.16      206.28     24.62 o 
  -3  19   1       12.26        4.44     10.03 o 
  -2  19   1       50.24       67.56     10.68 o 
  -1  19   1        2.44        2.43      8.86 o 
   0  19   1       31.33       26.19      9.44 o 
   1  19   1        0.20        2.01      9.08 o 
   2  19   1        9.00       -4.92      9.30 o 
   3  19   1       47.33       68.76     18.99 o 
  -1  20   1        8.42       -1.25      9.91 o 
   0  20   1       13.81        7.40      9.89 o 
   1  20   1        0.91       16.25     10.55 o 
  -7   0   2       11.56       14.41      4.65 o 
  -6   0   2      236.31      223.99      8.78 o 
  -5   0   2      631.14      625.75     12.03 o 
  -4   0   2     1435.06     1437.08     19.13 o 
  -3   0   2     1608.43     1732.47     20.85 o 
  -2   0   2    14646.80    14355.96    146.18 o 
  -1   0   2     2596.25     2718.17     42.08 o 
   0   0   2      292.36      296.76      4.58 o 
   1   0   2     7479.19     7583.67     78.54 o 
   2   0   2    11786.14    11637.60    120.22 o 
   3   0   2     1291.47     1212.89     24.89 o 
   4   0   2        3.33       -0.97      5.13 o 
   5   0   2     1956.42     2050.69     41.29 o 
   6   0   2       63.42       43.59      9.81 o 
   7   0   2      177.92      182.31     15.25 o 
   8   0   2       22.08        5.00     11.80 o 
   9   0   2      128.94      112.99     17.99 o 
  -8   1   2        0.32        0.65      6.60 o 
  -7   1   2        1.53       -1.06      3.45 o 
  -6   1   2      457.23      483.95      7.53 o 
  -5   1   2      387.71      387.32      6.62 o 
  -4   1   2        6.95        9.51      3.22 o 
  -3   1   2      426.04      437.31      5.48 o 
  -2   1   2     5509.24     5758.70     54.11 o 
  -1   1   2       59.61       72.83      3.05 o 
   0   1   2      288.08      292.87      4.38 o 
   1   1   2     6408.29     6902.05     84.90 o 
   2   1   2      147.62      157.57      3.42 o 
   3   1   2       26.20       22.71      4.15 o 
   4   1   2      167.95      164.69     17.69 o 
   5   1   2        1.53        4.38      4.85 o 
   6   1   2       82.96       74.61      7.54 o 
   7   1   2       50.30       60.69     11.56 o 
   8   1   2       35.94       34.06      9.18 o 
   9   1   2        3.92       -8.86     10.50 o 
  -9   2   2        6.06        9.73     13.00 o 
  -8   2   2        2.52       -2.97      6.35 o 
  -7   2   2       88.02       88.50      5.24 o 
  -6   2   2       56.66       66.08      4.35 o 
  -5   2   2      164.20      161.41      4.36 o 
  -4   2   2        6.89        8.95      1.71 o 
  -3   2   2      284.95      297.02      4.06 o 
  -2   2   2     1268.98     1395.32     11.75 o 
  -1   2   2      431.85      466.48      5.17 o 
   0   2   2     8432.91     8080.73     65.41 o 
   1   2   2      207.58      232.38      3.50 o 
   2   2   2       12.92       13.01      1.67 o 
   3   2   2      774.27      780.29      8.23 o 
   4   2   2      956.15      923.70     11.46 o 
   5   2   2       78.01       70.01      6.48 o 
   6   2   2        5.12       11.39      6.17 o 
   7   2   2      103.52      116.24      8.04 o 
   8   2   2        0.27       -0.73      9.92 o 
   9   2   2        1.85       19.26     16.58 o 
  -9   3   2        1.03       13.93     14.10 o 
  -8   3   2      104.30      107.38      9.33 o 
  -7   3   2      111.24       99.55      5.53 o 
  -6   3   2      440.22      433.49     10.13 o 
  -5   3   2      325.73      297.52      5.43 o 
  -4   3   2     4529.72     4593.28     49.06 o 
  -3   3   2     3245.16     3228.00     24.13 o 
  -2   3   2     1479.47     1520.05     12.92 o 
  -1   3   2    19753.15    19559.60    176.61 o 
   0   3   2     3474.27     3427.39     22.98 o 
   1   3   2     3168.02     3198.00     28.63 o 
   2   3   2     3667.95     3645.74     27.87 o 
   3   3   2      541.79      559.35      8.83 o 
   4   3   2     1490.75     1472.22     26.73 o 
   5   3   2      205.88      232.28      9.60 o 
   6   3   2       69.61       71.45      7.53 o 
   7   3   2       23.72       24.23      7.99 o 
   8   3   2       19.01       16.43      9.75 o 
   9   3   2       21.59       19.20     17.99 o 
  -9   4   2        0.58       25.42     13.79 o 
  -8   4   2        1.55        1.16     10.54 o 
  -7   4   2       64.73       77.49      8.08 o 
  -6   4   2      426.86      387.27      8.34 o 
  -5   4   2      854.04      857.21     12.32 o 
  -4   4   2      138.36      148.63      3.83 o 
  -3   4   2      153.16      153.77      4.16 o 
  -2   4   2       64.31       59.99      3.29 o 
  -1   4   2        1.37        1.54      1.14 o 
   0   4   2     6417.39     6332.97     41.41 o 
   1   4   2      187.57      179.30      4.14 o 
   2   4   2      758.53      781.98     10.23 o 
   3   4   2      333.60      297.03      4.75 o 
   4   4   2      136.62      137.67      8.30 o 
   5   4   2      103.44       89.18     13.02 o 
   6   4   2       47.02       49.82      7.14 o 
   7   4   2       47.20       32.19      7.97 o 
   8   4   2       26.03       31.42      9.19 o 
  -9   5   2        1.58       33.51     16.58 o 
  -8   5   2       53.14       49.83     22.46 o 
  -7   5   2        7.40        3.62      4.20 o 
  -6   5   2       92.17       88.90      4.92 o 
  -5   5   2      241.63      247.42     10.04 o 
  -4   5   2     1174.66     1238.30     12.94 o 
  -3   5   2      936.33      883.66     14.85 o 
  -2   5   2      141.55      154.27      3.67 o 
  -1   5   2      152.42      198.20      4.14 o 
   0   5   2     1188.76     1221.02     12.68 o 
   1   5   2      198.51      152.40      4.18 o 
   2   5   2     1040.34      973.94      9.52 o 
   3   5   2       14.39       37.57      2.33 o 
   4   5   2      364.54      349.25      9.78 o 
   5   5   2       26.34       26.23      6.41 o 
   6   5   2      123.84      106.54     10.99 o 
   7   5   2        9.37       -1.54      7.34 o 
   8   5   2        1.64        0.70      8.74 o 
  -9   6   2        0.85      -15.87     15.91 o 
  -8   6   2       14.76        5.95     10.37 o 
  -7   6   2      225.71      235.55      9.48 o 
  -6   6   2       73.78       62.26      5.40 o 
  -5   6   2      479.96      478.18      8.26 o 
  -4   6   2      385.45      351.09      6.66 o 
  -3   6   2     2837.58     2898.52     54.83 o 
  -2   6   2     5335.69     5099.23     68.55 o 
  -1   6   2       25.89       22.90      1.93 o 
   0   6   2    10851.55    11027.83     79.51 o 
   1   6   2      701.55      531.34      7.80 o 
   2   6   2     3940.64     3976.50     56.96 o 
   3   6   2     1206.60     1036.08     10.65 o 
   4   6   2      278.63      277.27      7.07 o 
   5   6   2      492.64      497.00     25.29 o 
   6   6   2        0.57        7.34      6.44 o 
   7   6   2       42.44       49.44      8.72 o 
   8   6   2       12.01       26.54     11.05 o 
  -8   7   2       30.31       24.25      9.07 o 
  -7   7   2      165.05      166.01      7.11 o 
  -6   7   2      703.56      729.49     25.70 o 
  -5   7   2      340.88      353.25      7.53 o 
  -4   7   2      239.09      235.67      9.67 o 
  -3   7   2     1364.16     1422.83     22.29 o 
  -2   7   2        1.07        2.02      2.08 o 
  -1   7   2     2364.05     2422.82     23.44 o 
   0   7   2      691.45      758.90      8.29 o 
   1   7   2     6262.36     6543.05     57.18 o 
   2   7   2      122.90      120.71      4.71 o 
   3   7   2      104.03      123.76      3.87 o 
   4   7   2      315.71      317.94      7.17 o 
   5   7   2       15.79       13.91      6.04 o 
   6   7   2       38.21       49.11      8.11 o 
   7   7   2       57.44       63.77      9.68 o 
   8   7   2        1.80        4.42      9.36 o 
  -8   8   2      169.67      162.02     13.08 o 
  -7   8   2       60.10       60.12      5.66 o 
  -6   8   2       43.89       48.88      4.99 o 
  -5   8   2        1.08       -1.05      4.17 o 
  -4   8   2      342.62      309.99      6.80 o 
  -3   8   2      109.55      111.47      4.52 o 
  -2   8   2     1352.33     1268.93     17.68 o 
  -1   8   2     1363.34     1515.26     14.14 o 
   0   8   2      215.20      175.17      6.39 o 
   1   8   2      144.52      128.38      5.43 o 
   2   8   2      770.69      699.77     24.38 o 
   3   8   2     1328.04     1300.25     15.52 o 
   4   8   2      429.96      448.68     15.53 o 
   5   8   2      159.30      156.44      9.40 o 
   6   8   2        5.00        6.80      7.73 o 
   7   8   2       38.83       20.40     15.07 o 
   8   8   2       12.60        6.88      9.64 o 
  -8   9   2      105.89       98.95     24.67 o 
  -7   9   2       93.21       86.60      7.43 o 
  -6   9   2        2.29       -0.15      4.66 o 
  -5   9   2     1951.33     1979.23     28.11 o 
  -4   9   2        9.59        2.19      3.37 o 
  -3   9   2     4365.53     4480.71    122.23 o 
  -2   9   2        5.27       17.07      2.78 o 
  -1   9   2     5489.55     5514.75     54.93 o 
   0   9   2      653.71      620.47     11.19 o 
   1   9   2      262.39      200.71      5.88 o 
   2   9   2     3831.05     3758.41     80.15 o 
   3   9   2      587.81      607.33     28.65 o 
   4   9   2      683.79      712.07     15.62 o 
   5   9   2       40.91       47.32     10.43 o 
   6   9   2      184.77      166.60     13.97 o 
   7   9   2       18.26       17.09     10.06 o 
   8   9   2       54.10       48.38     10.98 o 
  -8  10   2        1.90       16.91     10.52 o 
  -7  10   2       25.80       30.65      6.70 o 
  -6  10   2       32.87       34.52      5.27 o 
  -5  10   2      419.52      413.05     19.88 o 
  -4  10   2      916.47      902.25     32.38 o 
  -3  10   2      851.67      796.19     16.33 o 
  -2  10   2     1915.46     1857.80     17.71 o 
  -1  10   2      205.38      195.97      5.39 o 
   0  10   2     1005.09     1056.33     13.52 o 
   1  10   2      101.49       92.09      8.89 o 
   2  10   2      427.05      447.65     20.42 o 
   3  10   2     1006.64     1014.91     18.69 o 
   4  10   2       57.50       51.45      7.47 o 
   5  10   2        1.93       -3.78     10.41 o 
   6  10   2      175.77      169.32     11.43 o 
   7  10   2        1.34       -3.44      9.34 o 
  -8  11   2        6.57       14.47     11.48 o 
  -7  11   2       94.06       83.62     11.76 o 
  -6  11   2       31.95       31.32      5.89 o 
  -5  11   2      211.47      239.88      7.72 o 
  -4  11   2       26.79       37.77      4.50 o 
  -3  11   2     2766.38     2743.57     61.43 o 
  -2  11   2      192.04      190.88      7.65 o 
  -1  11   2     1232.79     1204.46     15.56 o 
   0  11   2     1052.20     1069.35     14.11 o 
   1  11   2     1253.11     1208.55     19.53 o 
   2  11   2      580.16      579.43     13.74 o 
   3  11   2       28.04       32.84      6.25 o 
   4  11   2      990.41      992.72     25.09 o 
   5  11   2        5.08        6.18      7.83 o 
   6  11   2      143.58      149.71     12.04 o 
   7  11   2       16.53        8.88      9.90 o 
  -7  12   2       38.26       36.39     11.64 o 
  -6  12   2       55.07       61.07      6.10 o 
  -5  12   2       35.53       38.07      5.19 o 
  -4  12   2      570.16      596.53     15.24 o 
  -3  12   2      225.63      210.10      7.84 o 
  -2  12   2     2135.12     2107.45     27.05 o 
  -1  12   2      929.83      920.74     13.62 o 
   0  12   2     1486.72     1418.95     17.64 o 
   1  12   2      319.59      286.60     10.24 o 
   2  12   2      862.32      835.49     16.97 o 
   3  12   2      138.88      145.67     17.73 o 
   4  12   2       49.57       62.95     13.79 o 
   5  12   2      442.64      418.76     15.18 o 
   6  12   2       61.18       58.09     10.40 o 
   7  12   2       19.24       20.77     10.94 o 
  -7  13   2        0.05        2.94     10.32 o 
  -6  13   2        1.86       -2.05      5.53 o 
  -5  13   2        0.43       -5.68      4.97 o 
  -4  13   2        7.49        8.05      4.46 o 
  -3  13   2      822.73      760.20     31.47 o 
  -2  13   2      341.29      324.94      7.83 o 
  -1  13   2       24.97       19.32      4.87 o 
   0  13   2       13.96       12.76      8.00 o 
   1  13   2       22.82       27.13      6.11 o 
   2  13   2        3.78       10.60      5.98 o 
   3  13   2        3.18       -0.66     11.80 o 
   4  13   2       43.31       44.46     15.85 o 
   5  13   2       11.15        9.42      8.89 o 
   6  13   2        5.71        8.66      9.97 o 
  -6  14   2       35.32       31.33      6.20 o 
  -5  14   2       14.53        9.82      5.45 o 
  -4  14   2       32.27       40.20      5.31 o 
  -3  14   2       28.75       21.51      4.72 o 
  -2  14   2      192.05      204.67     14.00 o 
  -1  14   2      691.26      706.34     16.01 o 
   0  14   2      719.76      726.78     16.20 o 
   1  14   2       62.98       62.39      7.72 o 
   2  14   2      207.79      222.63     15.07 o 
   3  14   2       88.79      105.16      9.00 o 
   4  14   2      140.76      157.51     10.86 o 
   5  14   2       42.42       36.86      9.58 o 
   6  14   2       12.90       14.07     10.06 o 
  -6  15   2       62.52       68.01     11.54 o 
  -5  15   2       59.58       59.96      6.41 o 
  -4  15   2       12.60       11.55      5.17 o 
  -3  15   2       10.11       16.85      6.40 o 
  -2  15   2        8.44        9.06      6.24 o 
  -1  15   2      869.47      845.34     18.22 o 
   0  15   2       53.35       55.58      7.73 o 
   1  15   2      326.75      361.10     12.86 o 
   2  15   2       12.58       13.22      7.25 o 
   3  15   2        1.53       -6.06     10.32 o 
   4  15   2        4.11        2.50      8.49 o 
   5  15   2        0.56        4.44      9.62 o 
   6  15   2       22.03       20.90     10.90 o 
  -5  16   2       52.75       61.20     10.89 o 
  -4  16   2        4.52        2.24      6.66 o 
  -3  16   2       35.73       38.80      6.80 o 
  -2  16   2      422.12      384.76     13.84 o 
  -1  16   2       39.99       29.85      8.22 o 
   0  16   2      157.73      134.61     15.27 o 
   1  16   2        5.87        4.99      7.89 o 
   2  16   2       10.53       11.60      7.83 o 
   3  16   2       95.82      100.19     10.50 o 
   4  16   2       59.39       54.91      7.97 o 
   5  16   2       19.90       18.26      8.40 o 
  -5  17   2        3.24        7.22      8.14 o 
  -4  17   2       30.77       35.71      7.72 o 
  -3  17   2       77.91       96.42     10.16 o 
  -2  17   2        0.52       -5.46      7.60 o 
  -1  17   2       23.91       33.47      9.31 o 
   0  17   2      149.79      152.36     10.77 o 
   1  17   2       71.65       81.93      9.73 o 
   2  17   2        0.33       -3.72      7.58 o 
   3  17   2       46.20       49.69     10.10 o 
   4  17   2        0.28        4.37      7.51 o 
  -4  18   2      176.13      187.80     10.87 o 
  -3  18   2        8.44       11.87      9.25 o 
  -2  18   2       35.81       40.21      9.82 o 
  -1  18   2       32.76       19.82      8.55 o 
   0  18   2      341.38      335.43     14.61 o 
   1  18   2       79.98       96.46     10.94 o 
   2  18   2      114.96      112.31     11.44 o 
   3  18   2       47.04       57.76     11.23 o 
  -3  19   2        3.38        0.73      9.82 o 
  -2  19   2       39.32       46.84     13.04 o 
  -1  19   2       76.78       70.32     10.81 o 
   0  19   2        7.41       -2.49      9.25 o 
   1  19   2       40.12       41.17     10.25 o 
   2  19   2        3.30        6.64      9.78 o 
  -1  20   2        0.11        0.94     22.13 o 
   0  20   2       16.04       21.14     10.58 o 
  -8   1   3        3.55       -1.57      5.51 o 
  -7   1   3       54.48       58.29      6.98 o 
  -6   1   3      150.86      142.22      4.81 o 
  -5   1   3      119.47      125.39      4.14 o 
  -4   1   3     1702.81     1696.18     15.21 o 
  -3   1   3       20.43       17.97      1.67 o 
  -2   1   3     5517.97     5703.35     49.07 o 
  -1   1   3       92.14      116.22      2.99 o 
   0   1   3     4358.52     4442.11     29.36 o 
   1   1   3     3784.50     3666.94     28.37 o 
   2   1   3     1275.34     1288.11     12.31 o 
   3   1   3     2867.02     2782.46     27.65 o 
   4   1   3        0.94       -0.64      4.03 o 
   5   1   3      679.53      689.01     21.82 o 
   6   1   3      114.76      125.12      9.19 o 
   7   1   3       63.41       67.90      8.97 o 
   8   1   3       42.93       58.46     12.73 o 
  -8   2   3       36.51       42.74      7.51 o 
  -7   2   3       11.38        3.82      4.73 o 
  -6   2   3       64.17       82.77      3.85 o 
  -5   2   3      619.18      604.33     10.43 o 
  -4   2   3     1051.97     1021.42     10.01 o 
  -3   2   3     7012.85     7164.99     47.30 o 
  -2   2   3        4.44        6.30      1.07 o 
  -1   2   3     9297.14     9588.17     69.21 o 
   0   2   3      223.89      229.32      3.82 o 
   1   2   3      599.42      614.73      6.80 o 
   2   2   3     3712.11     3566.15     28.44 o 
   3   2   3      834.56      803.45     11.16 o 
   4   2   3      649.44      642.33     33.60 o 
   5   2   3        1.69        4.34      5.47 o 
   6   2   3      204.13      203.80     10.86 o 
   7   2   3        3.71       -0.55      6.43 o 
   8   2   3        5.73       19.32      9.31 o 
  -9   3   3        0.66       -2.30     13.13 o 
  -8   3   3        0.30       -2.02      6.98 o 
  -7   3   3        1.00       -4.75      4.63 o 
  -6   3   3      209.85      207.18      6.39 o 
  -5   3   3       53.09       49.14      2.96 o 
  -4   3   3       87.67       90.32      3.10 o 
  -3   3   3      514.25      555.66      7.23 o 
  -2   3   3      202.42      237.00      3.29 o 
  -1   3   3      466.30      492.21      4.68 o 
   0   3   3      451.23      433.89      4.94 o 
   1   3   3     2190.54     2277.30     18.26 o 
   2   3   3       77.97       65.47      2.80 o 
   3   3   3      522.22      573.28      9.25 o 
   4   3   3      154.39      176.09      6.51 o 
   5   3   3       77.08       80.72      7.05 o 
   6   3   3       40.44       39.69      9.15 o 
   7   3   3       12.78       10.90      7.60 o 
   8   3   3        4.99       -1.70      8.92 o 
  -9   4   3       33.17       45.75     14.06 o 
  -8   4   3       15.72       19.10     15.27 o 
  -7   4   3       48.32       45.63      5.63 o 
  -6   4   3       70.35       75.13      4.63 o 
  -5   4   3      933.81      930.60     11.20 o 
  -4   4   3     1068.52     1138.92     11.11 o 
  -3   4   3     2062.06     2051.03     15.54 o 
  -2   4   3      236.21      237.40      4.03 o 
  -1   4   3     6336.85     6394.30     53.90 o 
   0   4   3     2588.91     2435.01     17.32 o 
   1   4   3     7053.07     7105.24     70.33 o 
   2   4   3     2171.09     2058.40     20.89 o 
   3   4   3       24.25       21.24      2.04 o 
   4   4   3     1696.76     1671.75     36.51 o 
   5   4   3        0.47        0.48      5.86 o 
   6   4   3      101.45       89.40     10.17 o 
   7   4   3       91.02       86.59     15.03 o 
   8   4   3       28.16       34.77      9.55 o 
  -9   5   3      118.70      165.60     19.58 o 
  -8   5   3       59.69       49.17      8.27 o 
  -7   5   3      112.30      128.42      7.09 o 
  -6   5   3        3.15       -2.21      3.60 o 
  -5   5   3       43.88       41.59      3.72 o 
  -4   5   3     1642.74     1712.40     16.31 o 
  -3   5   3        4.32        1.61      1.99 o 
  -2   5   3    10272.65    10874.35     99.77 o 
  -1   5   3     3307.81     3429.60     53.32 o 
   0   5   3     2086.85     2095.21     15.44 o 
   1   5   3     1806.90     1733.36     17.84 o 
   2   5   3      185.97      165.80      5.08 o 
   3   5   3     2756.26     2701.26     27.27 o 
   4   5   3        6.16        5.64      6.87 o 
   5   5   3      623.24      593.34     14.92 o 
   6   5   3      110.33      130.14      9.35 o 
   7   5   3       91.81       84.67      9.91 o 
   8   5   3       37.22       42.23     10.44 o 
  -9   6   3       14.89       12.07     14.06 o 
  -8   6   3      246.99      247.86     39.50 o 
  -7   6   3      241.72      225.25      9.38 o 
  -6   6   3      618.07      600.93     21.36 o 
  -5   6   3       47.39       34.06      3.74 o 
  -4   6   3        0.47        3.63      2.71 o 
  -3   6   3       90.17      106.76      4.69 o 
  -2   6   3     1685.16     1800.82     31.25 o 
  -1   6   3      752.89      839.10     12.30 o 
   0   6   3      770.30      861.24      9.02 o 
   1   6   3        1.53        3.48      2.85 o 
   2   6   3      208.24      219.65      5.82 o 
   3   6   3      441.30      510.01     19.10 o 
   4   6   3       16.64       22.09      3.92 o 
   5   6   3       49.98       41.95      6.78 o 
   6   6   3       22.89       32.17      7.51 o 
   7   6   3       24.03       29.78      9.02 o 
   8   6   3        8.58       -9.31      9.51 o 
  -8   7   3        5.24        4.82     14.76 o 
  -7   7   3      336.66      348.32     12.10 o 
  -6   7   3     1190.98     1253.50     33.13 o 
  -5   7   3      350.45      373.50      9.39 o 
  -4   7   3     3420.74     3495.28     40.08 o 
  -3   7   3      241.33      255.75      7.04 o 
  -2   7   3     4177.30     4272.80     67.53 o 
  -1   7   3     2614.46     2738.10     41.17 o 
   0   7   3    11418.25    11713.23     84.93 o 
   1   7   3     8261.87     8317.15     88.52 o 
   2   7   3     1674.27     1642.45     31.67 o 
   3   7   3     2212.69     2168.58     23.34 o 
   4   7   3       39.02       31.72      6.52 o 
   5   7   3      505.10      490.32     17.26 o 
   6   7   3        9.62       10.10      7.28 o 
   7   7   3       16.74        8.92      8.40 o 
   8   7   3        0.90       -8.46      9.70 o 
  -8   8   3       32.43       67.24     15.74 o 
  -7   8   3        6.84        8.35      6.21 o 
  -6   8   3      145.42      166.45     11.27 o 
  -5   8   3      163.86      153.70      7.76 o 
  -4   8   3      990.23      955.35     21.46 o 
  -3   8   3     1242.19     1236.53     25.21 o 
  -2   8   3       72.38       89.97      3.53 o 
  -1   8   3      966.39      857.65     11.36 o 
   0   8   3      252.84      204.50      4.97 o 
   1   8   3     1216.65     1065.45     22.22 o 
   2   8   3       18.63       20.72      3.38 o 
   3   8   3      106.16      120.44     10.06 o 
   4   8   3      454.18      442.14     22.41 o 
   5   8   3       28.51       34.39      7.45 o 
   6   8   3      263.75      236.63     12.90 o 
   7   8   3       31.34       22.93      9.33 o 
   8   8   3       42.76       22.15     11.29 o 
  -8   9   3       41.16       39.52     16.98 o 
  -7   9   3      300.00      273.58     10.68 o 
  -6   9   3      106.10      121.26      7.26 o 
  -5   9   3        2.08        5.82      4.00 o 
  -4   9   3      139.71      131.93      5.46 o 
  -3   9   3       10.86       19.26      3.25 o 
  -2   9   3      356.26      358.43      6.58 o 
  -1   9   3     1463.90     1633.47     17.66 o 
   0   9   3        0.47        0.36      2.34 o 
   1   9   3      163.53      184.63      6.15 o 
   2   9   3      224.31      213.43      8.64 o 
   3   9   3      173.34      175.26     16.58 o 
   4   9   3      375.33      358.02     12.69 o 
   5   9   3        7.06        1.30      6.79 o 
   6   9   3      117.06      119.81     18.54 o 
   7   9   3        0.06        9.00     13.44 o 
  -8  10   3        5.38        5.30     15.12 o 
  -7  10   3       51.45       53.20      6.89 o 
  -6  10   3       31.33       18.55      5.64 o 
  -5  10   3      970.91      981.20     16.68 o 
  -4  10   3      138.18      131.14      7.86 o 
  -3  10   3       46.58       53.31      3.97 o 
  -2  10   3        0.82        0.66      2.85 o 
  -1  10   3      970.55      908.59     18.41 o 
   0  10   3      111.42      102.79      5.01 o 
   1  10   3     1179.87     1118.08     22.41 o 
   2  10   3      938.22      879.28     30.97 o 
   3  10   3      378.57      367.03     11.99 o 
   4  10   3      335.49      311.21     20.22 o 
   5  10   3       19.58       19.68      7.59 o 
   6  10   3       77.04       90.72     13.90 o 
   7  10   3        0.73        5.57     11.83 o 
  -8  11   3        0.01       -3.45     15.38 o 
  -7  11   3       27.38       21.83      9.77 o 
  -6  11   3       82.51       91.38      7.62 o 
  -5  11   3     1494.24     1414.03     32.94 o 
  -4  11   3      291.90      276.57      7.93 o 
  -3  11   3     1001.94      998.04     31.26 o 
  -2  11   3      709.27      681.47     16.85 o 
  -1  11   3      631.10      662.03     13.56 o 
   0  11   3      690.29      708.99     11.50 o 
   1  11   3      198.67      173.57      8.37 o 
   2  11   3       81.03      110.00     12.64 o 
   3  11   3      208.38      213.41     11.63 o 
   4  11   3       35.31       25.68      8.36 o 
   5  11   3       47.01       38.52      8.81 o 
   6  11   3        0.32       -1.30      8.53 o 
   7  11   3       13.73        5.15     10.61 o 
  -7  12   3        1.70        0.88      9.02 o 
  -6  12   3       14.96       20.02      6.58 o 
  -5  12   3       40.61       46.84      5.51 o 
  -4  12   3       86.59       96.79      5.62 o 
  -3  12   3      794.66      767.91     18.05 o 
  -2  12   3        2.52        5.07      3.58 o 
  -1  12   3        0.01        0.81      4.90 o 
   0  12   3        1.87        6.65      3.98 o 
   1  12   3       26.36       38.67     14.10 o 
   2  12   3        6.11       13.94      5.99 o 
   3  12   3      123.91      113.73      8.62 o 
   4  12   3       79.25       68.66      9.00 o 
   5  12   3      221.08      191.57     19.21 o 
   6  12   3       40.38       21.05      9.25 o 
   7  12   3       53.15       44.60     13.88 o 
  -7  13   3       84.44       84.47      8.80 o 
  -6  13   3       61.91       60.38      7.53 o 
  -5  13   3        2.05        5.26      7.35 o 
  -4  13   3      222.63      242.68      7.98 o 
  -3  13   3        6.17        5.54      4.29 o 
  -2  13   3      579.86      592.58     10.07 o 
  -1  13   3      132.41      128.11      6.84 o 
   0  13   3      234.82      276.67     10.63 o 
   1  13   3      518.69      496.65     19.32 o 
   2  13   3      221.60      225.43     16.29 o 
   3  13   3      399.21      363.57     15.67 o 
   4  13   3      100.41       89.46     12.80 o 
   5  13   3      112.15      111.20     13.73 o 
   6  13   3        6.93        5.83      9.47 o 
  -6  14   3       59.96       67.05      8.10 o 
  -5  14   3       23.56       29.20      6.43 o 
  -4  14   3      224.56      228.86      8.05 o 
  -3  14   3      504.39      485.16     21.29 o 
  -2  14   3       22.59        9.77      4.48 o 
  -1  14   3      249.01      242.05     15.05 o 
   0  14   3      117.21      134.02      8.53 o 
   1  14   3       98.31       97.88      8.84 o 
   2  14   3      905.28      826.18     18.85 o 
   3  14   3       43.21       48.84      8.73 o 
   4  14   3      216.61      201.61     20.45 o 
   5  14   3        2.64        3.90      9.32 o 
   6  14   3       63.73       53.10     12.22 o 
  -6  15   3       12.56        9.15      9.54 o 
  -5  15   3       22.11       14.59      9.35 o 
  -4  15   3       31.55       42.16      5.74 o 
  -3  15   3       18.90       16.59      5.09 o 
  -2  15   3       11.45       14.10      5.95 o 
  -1  15   3       31.74       45.16     10.52 o 
   0  15   3      121.52      140.86      9.76 o 
   1  15   3       53.91       40.01      7.78 o 
   2  15   3       21.26       24.05      7.78 o 
   3  15   3        3.74        0.06     11.54 o 
   4  15   3       10.49       12.95      9.55 o 
   5  15   3        0.08      -13.21      8.80 o 
  -5  16   3       24.98       34.32     10.13 o 
  -4  16   3        5.74        6.93      5.92 o 
  -3  16   3      206.20      228.10     10.26 o 
  -2  16   3       32.49       25.38      8.05 o 
  -1  16   3      403.74      433.31     21.04 o 
   0  16   3       54.21       70.99      9.03 o 
   1  16   3      279.67      254.46     32.82 o 
   2  16   3       24.01       26.42      9.31 o 
   3  16   3       98.06      117.46     10.62 o 
   4  16   3      165.20      177.44     16.91 o 
   5  16   3       44.57       56.42     14.90 o 
  -5  17   3        0.78       -2.14      8.38 o 
  -4  17   3       99.56      116.02      9.27 o 
  -3  17   3        5.06        8.78      7.41 o 
  -2  17   3       21.91       27.15      8.46 o 
  -1  17   3       89.92       96.25      9.71 o 
   0  17   3       48.28       51.10      8.95 o 
   1  17   3      136.84      140.87     14.74 o 
   2  17   3       15.43       31.79      9.04 o 
   3  17   3      282.30      263.62     22.81 o 
   4  17   3        6.74       -9.37      9.48 o 
  -4  18   3       11.86       16.08      8.58 o 
  -3  18   3        2.24       -2.94      9.45 o 
  -2  18   3       19.22        6.41      9.16 o 
  -1  18   3        6.81       13.00      8.63 o 
   0  18   3        2.84       11.28      8.75 o 
   1  18   3       52.70       54.12      9.80 o 
   2  18   3        5.88       10.90     12.31 o 
   3  18   3       21.94       32.12     10.61 o 
  -3  19   3        8.99        7.02     12.16 o 
  -2  19   3       49.97       65.94     11.16 o 
  -1  19   3       38.20       47.86     10.47 o 
   0  19   3        2.09        4.88      9.08 o 
   1  19   3       70.59       75.53     11.13 o 
   2  19   3       28.79       40.40     21.15 o 
  -9   0   4        6.86       -0.71     10.12 o 
  -8   0   4      176.68      168.21     14.63 o 
  -7   0   4       56.83       60.72      6.95 o 
  -6   0   4      994.54      924.40     23.43 o 
  -5   0   4     1115.56     1171.59     17.30 o 
  -4   0   4     2759.83     2652.27     30.83 o 
  -3   0   4      374.10      367.72      6.67 o 
  -2   0   4     8980.91     9167.45    136.73 o 
  -1   0   4     8177.30     7884.84    118.21 o 
   0   0   4     8783.71     8944.21     74.40 o 
   1   0   4    13845.13    13915.41    143.14 o 
   2   0   4       14.51       24.26      3.39 o 
   3   0   4     5195.10     5137.57     87.71 o 
   4   0   4        3.60       41.60      7.52 o 
   5   0   4     1330.01     1320.76     32.45 o 
   6   0   4      261.96      322.71     18.48 o 
   7   0   4       60.86       36.34     12.86 o 
   8   0   4      144.63      193.27     19.80 o 
  -9   1   4        0.34       -1.89      7.77 o 
  -8   1   4       40.52       40.61      6.58 o 
  -7   1   4      245.44      244.92     11.09 o 
  -6   1   4      190.68      194.65      7.32 o 
  -5   1   4      401.25      424.52      6.47 o 
  -4   1   4      296.26      305.33      5.08 o 
  -3   1   4       71.93       75.03      2.45 o 
  -2   1   4      919.61      954.96      9.06 o 
  -1   1   4     3157.93     3159.26     25.33 o 
   0   1   4       16.29       13.01      1.23 o 
   1   1   4      434.94      447.84      6.02 o 
   2   1   4     2816.10     2832.28     33.68 o 
   3   1   4      497.86      539.92      8.77 o 
   4   1   4      621.38      640.20     11.27 o 
   5   1   4      106.65      119.64      8.21 o 
   6   1   4       28.13       22.91      7.12 o 
   7   1   4       78.31       66.08      9.57 o 
   8   1   4       14.00       12.42      8.07 o 
  -9   2   4       34.11       38.06     13.57 o 
  -8   2   4       44.46       40.36      8.03 o 
  -7   2   4       15.91       24.84      6.69 o 
  -6   2   4      409.63      399.56      8.99 o 
  -5   2   4      162.00      146.45      7.30 o 
  -4   2   4     2534.19     2628.72     19.62 o 
  -3   2   4       41.18       47.60      1.92 o 
  -2   2   4     2599.89     2592.60     20.80 o 
  -1   2   4     1225.08     1188.22      9.21 o 
   0   2   4     3328.25     3504.36     24.01 o 
   1   2   4     1372.17     1274.97     11.51 o 
   2   2   4     1774.02     1887.15     26.22 o 
   3   2   4     1946.09     1913.64     18.32 o 
   4   2   4       82.28       88.14      5.23 o 
   5   2   4      294.51      277.27     31.63 o 
   6   2   4        4.09        7.72      8.27 o 
   7   2   4       11.13       20.95      8.74 o 
   8   2   4        1.19       -6.76      9.11 o 
  -9   3   4        2.71       -1.86     13.31 o 
  -8   3   4       66.87       83.17      9.06 o 
  -7   3   4       85.54      104.84      8.23 o 
  -6   3   4      326.92      328.08     10.68 o 
  -5   3   4     2628.53     2705.48     41.21 o 
  -4   3   4      373.64      400.97      5.92 o 
  -3   3   4     7473.20     7619.40     50.39 o 
  -2   3   4     1017.49     1023.77      8.48 o 
  -1   3   4     5743.33     5825.92     58.70 o 
   0   3   4    11308.19    11150.96    104.80 o 
   1   3   4     2822.68     2804.89     20.13 o 
   2   3   4     3422.52     3269.09     27.15 o 
   3   3   4      229.78      245.27      6.66 o 
   4   3   4     2337.32     2246.24     24.92 o 
   5   3   4        0.79        0.61      5.76 o 
   6   3   4      598.84      581.68     36.14 o 
   7   3   4      189.92      217.96     12.59 o 
   8   3   4       14.00        6.61     10.04 o 
  -9   4   4        7.69       12.91     14.63 o 
  -8   4   4       32.71       34.44      8.09 o 
  -7   4   4        6.70       17.86      8.91 o 
  -6   4   4       75.64       69.28      6.16 o 
  -5   4   4       49.12       57.80      3.72 o 
  -4   4   4      176.58      201.99      4.24 o 
  -3   4   4     2250.51     2390.53     22.75 o 
  -2   4   4     1714.56     2036.82     24.21 o 
  -1   4   4      193.73      173.26      5.32 o 
   0   4   4      706.28      663.62      8.37 o 
   1   4   4       11.37       11.43      1.93 o 
   2   4   4        2.96        2.35      2.14 o 
   3   4   4     1010.25     1059.79     20.99 o 
   4   4   4      434.39      441.21      9.64 o 
   5   4   4      153.50      145.29      8.75 o 
   6   4   4       39.42       43.10      7.83 o 
   7   4   4       13.99       18.42      8.34 o 
   8   4   4        0.19       14.53      9.97 o 
  -9   5   4        1.03        9.68     15.34 o 
  -8   5   4       14.42        7.56      7.70 o 
  -7   5   4       15.58       14.81      6.84 o 
  -6   5   4        8.47        9.55      4.52 o 
  -5   5   4       12.60       15.53      3.97 o 
  -4   5   4       14.82       20.92      4.17 o 
  -3   5   4     1786.60     1871.87     14.84 o 
  -2   5   4      411.09      540.51      6.07 o 
  -1   5   4     3048.56     3159.86     23.48 o 
   0   5   4        9.87        8.65      1.58 o 
   1   5   4      264.61      243.91      4.61 o 
   2   5   4     2771.23     2718.99     36.59 o 
   3   5   4      222.54      223.15      6.76 o 
   4   5   4      417.26      398.37      9.17 o 
   5   5   4      389.40      399.22     12.97 o 
   6   5   4       28.72       43.35     10.96 o 
   7   5   4       22.15       11.21      9.14 o 
   8   5   4       16.42        8.30     10.52 o 
  -9   6   4       51.10       80.46     18.26 o 
  -8   6   4       18.35       -0.14      7.51 o 
  -7   6   4       10.13       -1.76      7.23 o 
  -6   6   4      106.24       96.90      6.28 o 
  -5   6   4      230.95      218.55     12.24 o 
  -4   6   4      918.10      930.27     15.49 o 
  -3   6   4      298.58      331.91      7.55 o 
  -2   6   4     3789.64     3761.45     74.87 o 
  -1   6   4       50.83       79.07      2.65 o 
   0   6   4       61.55      102.29      3.10 o 
   1   6   4     3112.43     2900.74     42.60 o 
   2   6   4      214.85      205.87      6.28 o 
   3   6   4      878.72      845.60     12.69 o 
   4   6   4        9.00       13.15      6.48 o 
   5   6   4      545.39      498.57     17.02 o 
   6   6   4       35.30       43.23      8.37 o 
   7   6   4      163.13      169.89     12.44 o 
   8   6   4       21.24       15.94     10.30 o 
  -8   7   4        4.28        2.13      8.09 o 
  -7   7   4        9.75        3.20      6.69 o 
  -6   7   4        1.31       -2.89      4.85 o 
  -5   7   4      117.43      123.40      6.46 o 
  -4   7   4       14.12       17.27      3.25 o 
  -3   7   4      591.69      581.75      9.32 o 
  -2   7   4       11.54       13.24      1.84 o 
  -1   7   4      557.37      532.43      6.18 o 
   0   7   4      710.69      765.80      8.99 o 
   1   7   4       59.60       77.23      4.13 o 
   2   7   4     1576.28     1565.44     36.07 o 
   3   7   4        2.99        3.57      3.48 o 
   4   7   4      199.98      208.14     15.80 o 
   5   7   4      214.83      206.65     10.97 o 
   6   7   4       38.40       20.01      8.14 o 
   7   7   4        0.38       17.31      9.50 o 
   8   7   4        0.02       -2.13     27.39 o 
  -8   8   4      128.45      113.59     10.02 o 
  -7   8   4      206.52      205.18     14.15 o 
  -6   8   4       88.94       86.59      6.67 o 
  -5   8   4      100.78      118.62      6.63 o 
  -4   8   4      280.36      291.19      6.78 o 
  -3   8   4       23.93       31.01      3.32 o 
  -2   8   4       99.85      107.24      7.02 o 
  -1   8   4      739.57      801.41      9.54 o 
   0   8   4      686.11      690.91      8.78 o 
   1   8   4       18.71       10.68      3.72 o 
   2   8   4       31.13       50.83      4.23 o 
   3   8   4      265.79      248.95     10.78 o 
   4   8   4       52.96       65.00     11.63 o 
   5   8   4       25.74       24.55      8.49 o 
   6   8   4        7.66       17.74      8.55 o 
   7   8   4        3.40        4.87      9.94 o 
  -8   9   4        7.02       24.10     19.65 o 
  -7   9   4       19.25        8.96      7.95 o 
  -6   9   4       88.04       96.85      6.99 o 
  -5   9   4       33.54       36.83      5.47 o 
  -4   9   4        4.42       -1.13      3.46 o 
  -3   9   4     1571.53     1548.83     60.16 o 
  -2   9   4      152.66      152.97      5.07 o 
  -1   9   4     1318.68     1328.95     13.65 o 
   0   9   4     1147.06     1101.54     12.11 o 
   1   9   4      809.06      841.72     14.08 o 
   2   9   4     1711.20     1575.40     71.96 o 
   3   9   4       28.02       29.76     11.41 o 
   4   9   4      943.54      994.06     20.43 o 
   5   9   4       18.10       14.48      7.42 o 
   6   9   4        4.39      -10.18      8.06 o 
   7   9   4       42.97       60.09     11.16 o 
  -8  10   4        1.14       -5.03      8.91 o 
  -7  10   4      110.18      111.15     11.78 o 
  -6  10   4       19.98       16.87      6.95 o 
  -5  10   4       16.79       11.05      5.13 o 
  -4  10   4      439.45      422.40     10.63 o 
  -3  10   4        1.46        0.20      3.22 o 
  -2  10   4      885.46      908.45     11.31 o 
  -1  10   4      363.79      394.17      7.26 o 
   0  10   4      641.80      621.29      9.08 o 
   1  10   4      703.01      726.36     13.87 o 
   2  10   4        0.29       -1.81      5.12 o 
   3  10   4      631.42      630.72     15.53 o 
   4  10   4       55.71       43.74     11.43 o 
   5  10   4      207.55      212.38     20.03 o 
   6  10   4       13.18       -1.75     12.51 o 
   7  10   4        4.53       -7.66      9.72 o 
  -7  11   4       80.59       71.92     17.68 o 
  -6  11   4        0.17        7.32      6.41 o 
  -5  11   4      240.50      242.25      9.50 o 
  -4  11   4       20.74       24.93      4.54 o 
  -3  11   4      131.88      147.84      5.93 o 
  -2  11   4      429.98      425.71     11.11 o 
  -1  11   4      947.99      978.83     11.97 o 
   0  11   4      440.51      449.15      9.37 o 
   1  11   4      126.83      132.39      6.17 o 
   2  11   4      248.10      263.83     20.27 o 
   3  11   4      190.58      188.63     10.21 o 
   4  11   4        8.93       -6.94      6.77 o 
   5  11   4        3.68       14.81      8.28 o 
   6  11   4       46.01       39.43     10.92 o 
   7  11   4        9.55      -10.19     10.25 o 
  -7  12   4       20.32       29.23     10.30 o 
  -6  12   4       26.32       30.28     10.75 o 
  -5  12   4       68.24       66.40      7.11 o 
  -4  12   4      255.76      281.75     11.12 o 
  -3  12   4       75.11       81.24      5.12 o 
  -2  12   4     1007.30      985.63     21.41 o 
  -1  12   4      282.52      325.61      8.07 o 
   0  12   4     1157.89     1090.40     15.54 o 
   1  12   4      562.32      532.67     13.72 o 
   2  12   4      881.00      780.40     26.68 o 
   3  12   4      670.70      664.88     17.31 o 
   4  12   4      131.14      101.87      9.53 o 
   5  12   4       40.61       42.24     24.31 o 
   6  12   4        0.39      -14.13      9.42 o 
  -7  13   4       11.23       13.40      9.32 o 
  -6  13   4       57.96       72.52      8.01 o 
  -5  13   4        0.71       -3.90      5.86 o 
  -4  13   4       42.31       40.78      5.09 o 
  -3  13   4       21.92       26.36      4.64 o 
  -2  13   4       42.75       41.14      4.71 o 
  -1  13   4      397.02      363.26      9.60 o 
   0  13   4      294.86      244.60     27.08 o 
   1  13   4       50.30       50.94      7.12 o 
   2  13   4      903.60      831.23     18.37 o 
   3  13   4        6.73       -2.14      7.11 o 
   4  13   4       39.92       47.55      8.88 o 
   5  13   4       80.09      101.26     10.98 o 
   6  13   4       20.32       11.73     10.62 o 
  -6  14   4       17.08       14.06     10.95 o 
  -5  14   4       12.48        6.99     11.60 o 
  -4  14   4      113.21      126.08     18.60 o 
  -3  14   4        4.81        8.06      4.82 o 
  -2  14   4      223.96      256.51     10.60 o 
  -1  14   4      127.42      137.55      7.52 o 
   0  14   4      535.04      518.23     17.68 o 
   1  14   4      127.21      143.06     25.26 o 
   2  14   4      159.56      155.66     10.14 o 
   3  14   4        1.65       -5.65      7.77 o 
   4  14   4        4.99      -10.43      8.33 o 
   5  14   4       67.76       63.87     10.94 o 
  -6  15   4       10.36       15.91      8.01 o 
  -5  15   4       82.05       83.40      8.50 o 
  -4  15   4        0.14        0.55      6.64 o 
  -3  15   4      391.59      385.38     27.69 o 
  -2  15   4      101.53      119.40      8.27 o 
  -1  15   4      340.65      317.88     18.01 o 
   0  15   4      553.88      566.18     47.65 o 
   1  15   4      570.06      522.03     24.65 o 
   2  15   4      177.34      208.52     12.20 o 
   3  15   4        6.42       13.18      8.23 o 
   4  15   4      183.39      214.14     17.66 o 
   5  15   4       23.15       48.84     12.86 o 
  -5  16   4        6.27       -6.52      7.41 o 
  -4  16   4        8.50        2.66      7.06 o 
  -3  16   4        2.81       14.36      5.66 o 
  -2  16   4        2.13        4.11      7.76 o 
  -1  16   4       69.63       60.77      8.62 o 
   0  16   4       11.04        8.02      7.84 o 
   1  16   4      100.11       96.95      9.98 o 
   2  16   4       13.06       10.49      8.35 o 
   3  16   4        2.37      -13.29      8.86 o 
   4  16   4       22.27       30.01     10.52 o 
  -4  17   4        5.90        1.78      7.88 o 
  -3  17   4      110.22      141.13      9.35 o 
  -2  17   4       90.89      117.28     10.73 o 
  -1  17   4      147.85      180.25     14.12 o 
   0  17   4       26.33       55.56      9.17 o 
   1  17   4       30.83       30.04      9.06 o 
   2  17   4       34.62       57.92      9.88 o 
   3  17   4       17.15       10.76     15.36 o 
   4  17   4       15.19       31.59     11.42 o 
  -3  18   4       13.49       26.19     15.25 o 
  -2  18   4       85.95      108.04     11.17 o 
  -1  18   4        8.86        9.58      8.70 o 
   0  18   4       68.16       63.71     10.05 o 
   1  18   4       49.82       57.00     10.36 o 
   2  18   4       25.41       23.98     10.68 o 
   3  18   4       55.68       81.15     11.62 o 
  -2  19   4      100.62      120.66     11.94 o 
  -1  19   4       27.81       16.94      9.57 o 
   0  19   4       10.77        8.97      9.83 o 
   1  19   4        5.81       12.36      9.72 o 
  -9   1   5       41.10       41.84     11.38 o 
  -8   1   5        3.33       -9.02      6.95 o 
  -7   1   5      196.72      200.95     13.93 o 
  -6   1   5       41.21       46.78      6.13 o 
  -5   1   5        6.48        3.91      3.50 o 
  -4   1   5     1548.61     1535.27     15.44 o 
  -3   1   5      817.44      848.27     10.55 o 
  -2   1   5     2959.02     2845.64     27.15 o 
  -1   1   5    10044.47    10484.66     76.28 o 
   0   1   5      329.57      303.35      4.07 o 
   1   1   5    13492.33    14050.68     82.87 o 
   2   1   5       60.92       65.80      3.34 o 
   3   1   5     5152.41     5180.19     49.28 o 
   4   1   5      131.61      142.90      5.62 o 
   5   1   5      306.98      285.48     11.69 o 
   6   1   5      189.38      235.77     18.01 o 
   7   1   5       43.76       44.70      9.84 o 
   8   1   5       19.98       26.80     11.08 o 
  -9   2   5       31.42       22.85     14.81 o 
  -8   2   5       42.59       53.68      9.95 o 
  -7   2   5       23.77       26.59      6.74 o 
  -6   2   5       72.63       66.20      6.59 o 
  -5   2   5      340.60      339.69      8.62 o 
  -4   2   5      666.86      680.23      8.53 o 
  -3   2   5     1683.11     1565.48     14.75 o 
  -2   2   5      610.91      621.39      7.16 o 
  -1   2   5     1707.77     1655.56     12.51 o 
   0   2   5     6160.25     6207.18     41.35 o 
   1   2   5     1713.33     1822.93     14.20 o 
   2   2   5     6756.68     6985.05     53.90 o 
   3   2   5      700.13      750.55      9.22 o 
   4   2   5     1790.08     1838.79     37.64 o 
   5   2   5        8.76        0.34      4.83 o 
   6   2   5      229.49      226.19      9.88 o 
   7   2   5      242.94      257.31     14.08 o 
   8   2   5      114.06      127.82     13.28 o 
  -9   3   5       10.83        2.05     12.51 o 
  -8   3   5       18.46       19.97     16.84 o 
  -7   3   5       50.77       55.10      7.57 o 
  -6   3   5      114.22      124.71      7.98 o 
  -5   3   5        3.12        3.86      3.60 o 
  -4   3   5       49.61       59.43      3.29 o 
  -3   3   5      461.16      462.13      8.36 o 
  -2   3   5      256.58      274.84      3.72 o 
  -1   3   5        6.07        6.32      1.43 o 
   0   3   5       94.55      109.76      2.97 o 
   1   3   5       22.30       19.68      1.93 o 
   2   3   5        0.27        3.17      3.15 o 
   3   3   5        7.10        8.46      2.98 o 
   4   3   5       48.27       49.87      4.97 o 
   5   3   5      726.02      738.10     13.62 o 
   6   3   5       43.52       65.79      8.94 o 
   7   3   5      103.33       72.85     10.26 o 
   8   3   5        2.18        5.92     10.38 o 
  -9   4   5        2.75        6.82      8.55 o 
  -8   4   5       16.74       27.77      8.59 o 
  -7   4   5      165.83      162.11     19.87 o 
  -6   4   5        5.21       -0.93      5.95 o 
  -5   4   5      404.39      400.08     18.70 o 
  -4   4   5       54.44       60.60      3.56 o 
  -3   4   5     2131.75     2130.79     28.40 o 
  -2   4   5     3212.15     3371.90     23.78 o 
  -1   4   5     2997.17     2857.84     20.47 o 
   0   4   5     4184.26     4045.60     38.53 o 
   1   4   5      612.19      618.87     14.01 o 
   2   4   5     3627.77     3520.83     30.17 o 
   3   4   5       30.24       33.35      4.90 o 
   4   4   5     1524.07     1520.76     24.39 o 
   5   4   5      229.73      235.97     12.74 o 
   6   4   5      307.48      282.83     13.20 o 
   7   4   5       22.83       20.28      9.08 o 
   8   4   5        6.14        1.53     14.94 o 
  -9   5   5        9.46       15.04      9.51 o 
  -8   5   5       17.75       11.68     12.38 o 
  -7   5   5      158.43      156.73     10.04 o 
  -6   5   5      269.65      290.42     23.76 o 
  -5   5   5      298.63      295.32     25.42 o 
  -4   5   5     1420.97     1414.42     17.20 o 
  -3   5   5      153.57      165.63      4.83 o 
  -2   5   5     2269.22     2217.76     23.92 o 
  -1   5   5      906.85      943.59      8.68 o 
   0   5   5     2883.07     2914.58     21.31 o 
   1   5   5     3705.20     3641.19     51.30 o 
   2   5   5      200.25      206.66      5.56 o 
   3   5   5      910.56      864.11     15.38 o 
   4   5   5       15.71       15.33      4.49 o 
   5   5   5      484.31      496.42     11.64 o 
   6   5   5        7.78       21.16      8.39 o 
   7   5   5       27.00       27.45      9.85 o 
   8   5   5        3.51        0.89     10.58 o 
  -8   6   5        0.16       -2.31      8.09 o 
  -7   6   5      102.57      126.91     13.39 o 
  -6   6   5      122.22      126.17      8.67 o 
  -5   6   5      149.44      158.22      7.65 o 
  -4   6   5        3.55        6.83      3.85 o 
  -3   6   5       23.36       23.81      2.75 o 
  -2   6   5       61.02       82.91      2.97 o 
  -1   6   5       50.64       44.15      2.36 o 
   0   6   5       31.36       38.79      2.62 o 
   1   6   5        7.18        4.92      2.10 o 
   2   6   5       69.29       68.78      4.45 o 
   3   6   5        6.00        0.78      3.75 o 
   4   6   5        3.43        5.67      4.42 o 
   5   6   5      129.17      132.15     10.87 o 
   6   6   5       32.62       36.71      8.42 o 
   7   6   5        3.21      -11.52     12.40 o 
  -8   7   5      140.42      135.45     10.94 o 
  -7   7   5       54.61       46.25      8.74 o 
  -6   7   5      452.05      443.86     20.49 o 
  -5   7   5        9.13       11.28      7.07 o 
  -4   7   5      829.79      847.40     26.91 o 
  -3   7   5      185.32      201.24     10.00 o 
  -2   7   5     3467.18     3473.46     46.93 o 
  -1   7   5     2334.26     2266.14     17.58 o 
   0   7   5     1768.67     1639.51     15.05 o 
   1   7   5     2059.42     1933.68     33.52 o 
   2   7   5      512.09      468.08     14.98 o 
   3   7   5     2339.44     2184.30     48.96 o 
   4   7   5       46.60       54.94      5.57 o 
   5   7   5      426.56      377.29     14.23 o 
   6   7   5       14.02       33.29      8.69 o 
   7   7   5       45.65       44.74     10.25 o 
  -8   8   5        1.41        9.28      8.94 o 
  -7   8   5       26.77       19.26      7.72 o 
  -6   8   5      218.02      241.66     11.83 o 
  -5   8   5      589.12      602.55     23.49 o 
  -4   8   5        4.32        4.10      4.10 o 
  -3   8   5      276.93      275.74      7.30 o 
  -2   8   5      500.08      505.17     12.77 o 
  -1   8   5     1662.28     1629.92     13.80 o 
   0   8   5     1026.39      981.08     21.37 o 
   1   8   5      106.21      115.14      5.53 o 
   2   8   5     1281.73     1211.98     41.03 o 
   3   8   5        2.73        5.13      4.27 o 
   4   8   5      227.18      237.99     11.50 o 
   5   8   5       27.42       23.32     14.81 o 
   6   8   5      160.63      147.07     11.73 o 
   7   8   5       23.34       31.63     11.60 o 
  -8   9   5        4.60        1.84      9.09 o 
  -7   9   5       48.63       56.98      9.39 o 
  -6   9   5        0.90       -3.32      6.59 o 
  -5   9   5       24.85       37.58      5.59 o 
  -4   9   5      198.26      197.07      7.97 o 
  -3   9   5        8.27        7.69      3.34 o 
  -2   9   5       11.38        9.74      3.14 o 
  -1   9   5      159.68      173.51      5.62 o 
   0   9   5      225.30      213.74      6.02 o 
   1   9   5       70.39       74.59      5.81 o 
   2   9   5      112.78      106.53     15.42 o 
   3   9   5       91.36       94.92      8.22 o 
   4   9   5      333.59      304.46     15.07 o 
   5   9   5       27.82       41.55      8.66 o 
   6   9   5       43.05       57.26     10.23 o 
   7   9   5        5.51        3.47     10.05 o 
  -8  10   5       27.44       25.49     10.14 o 
  -7  10   5       46.88       53.61      9.41 o 
  -6  10   5       10.49       14.59      7.43 o 
  -5  10   5       26.47       40.65      7.03 o 
  -4  10   5        0.89       -0.56      4.80 o 
  -3  10   5     1168.93     1207.00     54.07 o 
  -2  10   5      126.33      149.84      5.53 o 
  -1  10   5      397.61      372.98     15.55 o 
   0  10   5     1582.47     1570.43     16.11 o 
   1  10   5      666.17      667.73     11.82 o 
   2  10   5      651.18      603.25     16.86 o 
   3  10   5       34.29       38.86      7.45 o 
   4  10   5      472.01      487.50     15.55 o 
   5  10   5       31.50       48.69      9.46 o 
   6  10   5        2.14        0.54      8.98 o 
   7  10   5        0.44       -1.07      9.67 o 
  -7  11   5       32.13       34.09     10.12 o 
  -6  11   5       41.60       51.87      8.47 o 
  -5  11   5       29.02       22.66      6.13 o 
  -4  11   5      628.89      606.82     34.76 o 
  -3  11   5      234.06      254.10     13.32 o 
  -2  11   5      205.92      209.49      8.36 o 
  -1  11   5     1306.38     1278.94     14.37 o 
   0  11   5      376.93      352.38      8.97 o 
   1  11   5     1632.04     1600.02     19.98 o 
   2  11   5        0.41       -2.66      6.83 o 
   3  11   5      475.50      517.47     15.22 o 
   4  11   5       46.51       59.60     10.12 o 
   5  11   5      324.88      303.05     14.49 o 
   6  11   5      143.95      143.84     12.81 o 
  -7  12   5        0.29       -0.15      8.79 o 
  -6  12   5        2.05       -0.37      7.78 o 
  -5  12   5       78.05       76.30      8.56 o 
  -4  12   5       40.04       53.90      7.78 o 
  -3  12   5        8.10        4.73      5.40 o 
  -2  12   5       13.20       13.95      4.04 o 
  -1  12   5       54.90       54.98      4.76 o 
   0  12   5       95.34       95.44      5.94 o 
   1  12   5        6.81        7.57      6.22 o 
   2  12   5       25.75       23.92      6.81 o 
   3  12   5      151.02      134.17      9.96 o 
   4  12   5      102.02       99.32     10.63 o 
   5  12   5       33.23       33.14      9.80 o 
   6  12   5      124.92      112.60     12.40 o 
  -7  13   5       11.51        7.01      8.94 o 
  -6  13   5       78.88       88.03     13.59 o 
  -5  13   5        3.80        9.41      6.35 o 
  -4  13   5      155.51      145.42      8.25 o 
  -3  13   5       74.34       85.29      7.35 o 
  -2  13   5      463.52      446.30     21.86 o 
  -1  13   5      394.28      417.98      8.89 o 
   0  13   5      113.74      124.96      6.72 o 
   1  13   5      464.40      485.98     14.27 o 
   2  13   5       59.84       57.68      8.16 o 
   3  13   5      529.51      517.44     22.70 o 
   4  13   5      144.71      111.59     10.88 o 
   5  13   5        9.50       10.09      9.77 o 
  -6  14   5        4.57        6.79      8.71 o 
  -5  14   5      187.26      192.47     16.83 o 
  -4  14   5        3.18       10.11      6.31 o 
  -3  14   5      185.05      193.27      8.90 o 
  -2  14   5      199.80      214.80      7.56 o 
  -1  14   5      231.29      237.53     16.10 o 
   0  14   5      181.77      216.50     11.38 o 
   1  14   5        2.67       -8.02      6.78 o 
   2  14   5       36.20       49.76      9.05 o 
   3  14   5       20.78       22.24      8.57 o 
   4  14   5       49.74       63.82     10.14 o 
   5  14   5        5.36        2.07     10.40 o 
  -6  15   5        3.22        1.72      8.73 o 
  -5  15   5       31.47       43.15     10.12 o 
  -4  15   5        6.54       20.67      7.01 o 
  -3  15   5       77.16       82.35      7.52 o 
  -2  15   5        2.39        1.88      5.20 o 
  -1  15   5        7.42       27.15      7.86 o 
   0  15   5      301.95      265.79     12.24 o 
   1  15   5       20.02       22.70      7.73 o 
   2  15   5       49.91       41.44     14.39 o 
   3  15   5       38.16       16.71      9.14 o 
   4  15   5        1.45       10.13      9.40 o 
  -5  16   5       90.82      135.86     10.13 o 
  -4  16   5       70.47      109.01     14.67 o 
  -3  16   5      157.12      165.60      9.17 o 
  -2  16   5        7.01        5.35      6.16 o 
  -1  16   5       79.52      120.99      9.97 o 
   0  16   5        6.11        4.25      7.97 o 
   1  16   5       54.34       54.36     12.33 o 
   2  16   5      119.36      134.68     11.43 o 
   3  16   5       20.65       18.84      9.86 o 
   4  16   5       20.31       25.38     15.41 o 
  -4  17   5      419.62      451.23     22.63 o 
  -3  17   5       16.33       19.95     16.67 o 
  -2  17   5      636.27      651.03     32.51 o 
  -1  17   5        7.94        9.53      8.90 o 
   0  17   5       37.99       22.69      8.90 o 
   1  17   5      128.15      147.44     18.54 o 
   2  17   5        0.84        0.51      9.21 o 
   3  17   5       63.00       86.97     25.33 o 
  -3  18   5        0.18        9.11     14.85 o 
  -2  18   5       53.67       97.78     17.37 o 
  -1  18   5        0.00        6.01      8.91 o 
   0  18   5        3.65       -1.85      9.04 o 
   1  18   5        0.22       11.77      9.38 o 
   2  18   5       32.80       21.95     12.36 o 
  -1  19   5        2.66       31.77     10.36 o 
   0  19   5      202.97      230.11     14.39 o 
  -9   0   6        7.79       -2.79     12.69 o 
  -8   0   6       24.91       15.43     11.71 o 
  -7   0   6       14.39        9.05      7.25 o 
  -6   0   6      629.56      618.45     20.11 o 
  -5   0   6       11.28       21.04      7.07 o 
  -4   0   6     1891.85     1920.77     36.29 o 
  -3   0   6     1484.97     1450.72     28.87 o 
  -2   0   6      929.71      827.41     19.27 o 
  -1   0   6     5255.51     5284.60     56.60 o 
   0   0   6     3363.84     3619.03     32.59 o 
   1   0   6       75.57       71.83      3.26 o 
   2   0   6     1164.49     1343.45     20.31 o 
   3   0   6      265.66      232.72      9.42 o 
   4   0   6       27.16       31.82      6.19 o 
   5   0   6      224.48      221.96     16.09 o 
   6   0   6        3.40      -11.98     10.34 o 
   7   0   6       52.06       41.78     13.97 o 
   8   0   6       97.82      137.61     19.98 o 
  -9   1   6        1.83        4.87      8.63 o 
  -8   1   6        0.90       -1.03      8.80 o 
  -7   1   6       11.43       11.52      6.87 o 
  -6   1   6       81.85       74.39      5.77 o 
  -5   1   6       61.24       63.29      4.84 o 
  -4   1   6       44.53       47.33      4.09 o 
  -3   1   6      535.37      565.86      9.39 o 
  -2   1   6     1404.02     1410.59     15.94 o 
  -1   1   6     4303.93     4672.96     31.80 o 
   0   1   6     5066.37     5374.17     36.49 o 
   1   1   6     1989.11     2263.55     22.68 o 
   2   1   6     1136.35     1161.16     13.03 o 
   3   1   6      448.54      479.82      8.57 o 
   4   1   6      262.59      253.44      7.49 o 
   5   1   6       92.00       89.34     13.46 o 
   6   1   6      205.21      212.59     19.98 o 
   7   1   6       42.71       49.29      8.75 o 
  -9   2   6        0.14       13.11      9.43 o 
  -8   2   6       34.91       48.38      8.94 o 
  -7   2   6        5.76        6.82      6.40 o 
  -6   2   6        4.83       -0.66     10.10 o 
  -5   2   6        0.27       -2.16      3.72 o 
  -4   2   6       56.03       55.10      4.88 o 
  -3   2   6       69.10       83.70      4.27 o 
  -2   2   6     1985.98     2096.11     18.10 o 
  -1   2   6      441.87      558.70      6.48 o 
   0   2   6      712.73      805.88      9.15 o 
   1   2   6     1088.10     1113.59     14.12 o 
   2   2   6      199.77      200.32      5.54 o 
   3   2   6      121.01      118.38      5.47 o 
   4   2   6      171.67      155.18      6.24 o 
   5   2   6       62.19       60.19      6.31 o 
   6   2   6      144.98      142.47     11.20 o 
   7   2   6        2.41      -12.74      8.85 o 
  -9   3   6        0.18       -8.75     12.20 o 
  -8   3   6        0.31       -3.42      7.49 o 
  -7   3   6      113.19      127.86     14.85 o 
  -6   3   6       26.23       30.14      6.91 o 
  -5   3   6     1367.89     1395.40     89.67 o 
  -4   3   6     1577.84     1656.28     26.43 o 
  -3   3   6     5869.09     6051.23     46.41 o 
  -2   3   6     5092.77     5229.85     40.28 o 
  -1   3   6     3141.23     3378.03     23.91 o 
   0   3   6     9144.02     9072.46     59.86 o 
   1   3   6      692.19      731.70      7.77 o 
   2   3   6     4817.41     4602.53     37.76 o 
   3   3   6       37.68       37.05      3.89 o 
   4   3   6     1876.21     1818.24     22.70 o 
   5   3   6      515.81      537.50     12.21 o 
   6   3   6      104.20      100.84     10.06 o 
   7   3   6        3.00       10.63      9.36 o 
  -9   4   6       39.39       24.77      9.69 o 
  -8   4   6       15.57        7.21      7.76 o 
  -7   4   6        0.66        3.88      6.72 o 
  -6   4   6       73.18       85.98      7.75 o 
  -5   4   6       17.25       21.40      5.81 o 
  -4   4   6      262.04      251.87      9.22 o 
  -3   4   6     1069.48     1146.03     12.13 o 
  -2   4   6     1797.55     1755.85     18.42 o 
  -1   4   6     1747.70     1789.87     21.77 o 
   0   4   6      451.44      465.05      8.09 o 
   1   4   6     3146.38     3137.58     26.97 o 
   2   4   6        0.33       -1.87      3.24 o 
   3   4   6       72.56       75.39      4.62 o 
   4   4   6      510.04      519.59     11.45 o 
   5   4   6      344.85      331.98     10.41 o 
   6   4   6        0.75       -4.06      7.91 o 
   7   4   6       90.71       82.73     17.84 o 
  -8   5   6       32.71       37.86     12.36 o 
  -7   5   6       61.65       56.00      8.66 o 
  -6   5   6       37.70       39.18      7.34 o 
  -5   5   6      817.33      818.87     22.43 o 
  -4   5   6        2.86        7.24      4.94 o 
  -3   5   6      718.00      719.81     12.80 o 
  -2   5   6      699.22      684.82      7.25 o 
  -1   5   6     1251.46     1242.77     10.93 o 
   0   5   6      502.57      466.21      6.16 o 
   1   5   6        4.70        6.77      2.21 o 
   2   5   6     1848.91     1742.14     17.68 o 
   3   5   6       38.68       32.64      4.59 o 
   4   5   6       74.41       70.02      7.17 o 
   5   5   6      255.62      225.42      9.53 o 
   6   5   6       13.24       16.87      8.58 o 
   7   5   6        0.21       -3.43      8.91 o 
  -8   6   6        6.58       -5.88      8.87 o 
  -7   6   6        1.87       -0.67      8.29 o 
  -6   6   6      250.38      279.94     34.44 o 
  -5   6   6      291.96      291.20     16.11 o 
  -4   6   6     1878.52     1938.21     72.79 o 
  -3   6   6      853.39      871.78     22.54 o 
  -2   6   6     1748.57     1699.15     14.05 o 
  -1   6   6     5239.10     5078.62     36.92 o 
   0   6   6     1211.16     1230.23     17.50 o 
   1   6   6     3531.88     3428.03     27.55 o 
   2   6   6      136.12      139.04      5.32 o 
   3   6   6     5246.61     5091.65     92.19 o 
   4   6   6       28.05       32.61      5.48 o 
   5   6   6      463.69      425.35     20.82 o 
   6   6   6      103.78      121.94     11.19 o 
   7   6   6        6.70        1.44     10.10 o 
  -8   7   6        8.13       -1.84      9.39 o 
  -7   7   6        6.26        6.23      7.96 o 
  -6   7   6       15.36       15.98      7.01 o 
  -5   7   6      287.25      288.31     11.71 o 
  -4   7   6       11.81       17.10      4.59 o 
  -3   7   6      289.57      301.93      8.11 o 
  -2   7   6      798.44      836.75      9.42 o 
  -1   7   6      992.40      960.09      9.63 o 
   0   7   6      492.69      517.92      9.38 o 
   1   7   6       54.13       50.81      3.25 o 
   2   7   6     1795.13     1770.06     21.17 o 
   3   7   6      426.26      411.65     10.87 o 
   4   7   6      439.63      439.46     12.03 o 
   5   7   6       20.30       36.69      8.12 o 
   6   7   6        9.19       -6.01      8.75 o 
   7   7   6        8.59        2.37      9.94 o 
  -8   8   6       14.68       23.57     11.05 o 
  -7   8   6       67.13       59.79      8.94 o 
  -6   8   6       39.23       49.43      8.45 o 
  -5   8   6       39.91       33.95      6.99 o 
  -4   8   6      154.33      168.52      9.43 o 
  -3   8   6      621.12      628.57     11.29 o 
  -2   8   6      608.74      602.22      8.66 o 
  -1   8   6      436.14      422.07      6.44 o 
   0   8   6       60.97       60.41      3.28 o 
   1   8   6     2999.02     2927.45     37.78 o 
   2   8   6      664.20      629.16     24.80 o 
   3   8   6      310.13      304.52     11.91 o 
   4   8   6       56.54       52.52      7.98 o 
   5   8   6       61.61       64.91      9.15 o 
   6   8   6       16.98       38.47      9.90 o 
   7   8   6       16.11       -1.04      9.87 o 
  -8   9   6       38.16       32.48      9.88 o 
  -7   9   6      142.91      131.98     11.09 o 
  -6   9   6       48.05       51.30      8.25 o 
  -5   9   6      472.19      479.98     39.01 o 
  -4   9   6      119.87      138.89      7.02 o 
  -3   9   6     2106.44     2016.80     85.14 o 
  -2   9   6      462.86      481.60     20.18 o 
  -1   9   6      730.58      670.80     11.11 o 
   0   9   6     3234.85     3141.87     45.42 o 
   1   9   6       65.80       80.24      5.36 o 
   2   9   6     1608.98     1555.99     34.80 o 
   3   9   6       26.57       35.00      7.09 o 
   4   9   6      269.34      265.29     12.67 o 
   5   9   6       50.66       53.20      9.46 o 
   6   9   6       61.11       42.03     10.01 o 
  -7  10   6        3.36       -7.46      8.68 o 
  -6  10   6        8.62       10.73      8.46 o 
  -5  10   6        0.41        5.09      6.52 o 
  -4  10   6      173.64      179.79     10.95 o 
  -3  10   6      123.10      117.77      6.53 o 
  -2  10   6      149.18      136.74      6.39 o 
  -1  10   6       63.24       54.81      4.12 o 
   0  10   6       85.86       90.56      4.70 o 
   1  10   6     1009.65      989.51     14.85 o 
   2  10   6       24.59       15.23      5.20 o 
   3  10   6      257.02      261.19     13.29 o 
   4  10   6      364.32      359.88     20.64 o 
   5  10   6        4.04        7.43      8.81 o 
   6  10   6       46.58       54.94     25.99 o 
  -7  11   6       36.68       48.16     10.11 o 
  -6  11   6        1.37       -9.46      8.15 o 
  -5  11   6      180.25      185.19     10.95 o 
  -4  11   6       74.48      101.52      7.16 o 
  -3  11   6      156.03      156.10      7.34 o 
  -2  11   6      665.35      692.54     12.91 o 
  -1  11   6      125.74      121.41      5.33 o 
   0  11   6      508.94      507.00     13.33 o 
   1  11   6      112.42      118.35      6.54 o 
   2  11   6      395.48      420.97     13.57 o 
   3  11   6       27.38       30.43      7.88 o 
   4  11   6       89.54       87.75     10.06 o 
   5  11   6       26.40       33.81     10.31 o 
   6  11   6       14.60       -1.06     10.20 o 
  -7  12   6        5.01        9.06      9.28 o 
  -6  12   6       49.03       53.52     13.99 o 
  -5  12   6        0.67       -3.12      7.68 o 
  -4  12   6       82.13       96.14      8.78 o 
  -3  12   6       23.93       47.60      6.57 o 
  -2  12   6      365.16      355.43      9.56 o 
  -1  12   6      616.08      657.57     10.68 o 
   0  12   6      184.39      179.83      7.49 o 
   1  12   6      802.01      828.70     14.28 o 
   2  12   6        4.05        5.46      9.08 o 
   3  12   6      308.87      331.54     14.12 o 
   4  12   6        1.18       -4.97      9.04 o 
   5  12   6       69.36       79.20     11.57 o 
  -6  13   6       52.04       64.58     10.05 o 
  -5  13   6       42.04       38.73      8.73 o 
  -4  13   6       14.07       12.58      6.32 o 
  -3  13   6       87.59       87.79      7.07 o 
  -2  13   6      110.95      100.52      7.00 o 
  -1  13   6        1.68        3.05      4.27 o 
   0  13   6       92.63       90.23      8.09 o 
   1  13   6        0.45       -9.80      6.53 o 
   2  13   6       86.14       86.44      9.19 o 
   3  13   6       15.15       14.20      8.07 o 
   4  13   6       27.00       29.40      9.65 o 
   5  13   6       22.17       14.67     10.31 o 
  -6  14   6       75.56      101.29     11.29 o 
  -5  14   6        0.72        8.45      9.97 o 
  -4  14   6       54.04       63.08      9.76 o 
  -3  14   6       65.87       70.45      6.99 o 
  -2  14   6       12.39       -0.33      5.37 o 
  -1  14   6       20.78       30.79      5.40 o 
   0  14   6       13.01       10.41      6.84 o 
   1  14   6        2.79       -4.22      7.02 o 
   2  14   6       20.85       13.22      8.89 o 
   3  14   6        8.22       10.23      8.67 o 
   4  14   6        1.19        2.27      9.11 o 
   5  14   6        6.17        9.16     10.31 o 
  -5  15   6       14.37        0.72      8.96 o 
  -4  15   6        9.05        4.49      7.05 o 
  -3  15   6      126.75      123.56      9.40 o 
  -2  15   6       69.36       65.50      8.46 o 
  -1  15   6      199.66      193.44     24.42 o 
   0  15   6      640.80      655.18     17.99 o 
   1  15   6        6.69       -0.46      7.80 o 
   2  15   6      684.12      673.55     18.92 o 
   3  15   6       29.03       26.13      9.68 o 
   4  15   6      142.90      142.70     23.45 o 
  -5  16   6        4.51       -4.23      9.88 o 
  -4  16   6       14.85       -9.33      7.23 o 
  -3  16   6       55.64       60.74      9.38 o 
  -2  16   6       22.13        4.40      9.07 o 
  -1  16   6       64.18       78.44      9.69 o 
   0  16   6       28.47       28.30      9.08 o 
   1  16   6      130.70      125.42     10.88 o 
   2  16   6        0.45        8.50      8.99 o 
   3  16   6       54.61       54.21     14.59 o 
  -4  17   6        0.38       -4.88      7.60 o 
  -3  17   6        0.47        0.90      7.14 o 
  -2  17   6       88.97       87.97     16.62 o 
  -1  17   6        6.61        4.29     13.88 o 
   0  17   6       88.75       87.74     10.46 o 
   1  17   6        0.42      -10.04      8.98 o 
   2  17   6       48.52       76.20     11.42 o 
  -2  18   6       16.84       25.07     14.54 o 
  -1  18   6      134.22      169.40     18.61 o 
   0  18   6        9.85        7.18      9.77 o 
   1  18   6       35.71       31.63     11.16 o 
  -9   1   7        2.10       16.06     10.15 o 
  -8   1   7       48.05       46.40      8.81 o 
  -7   1   7        0.99       -3.02      6.68 o 
  -6   1   7      595.83      596.73     18.68 o 
  -5   1   7       38.20       40.86      4.78 o 
  -4   1   7     1919.56     1892.22     21.61 o 
  -3   1   7      869.98      813.46     11.96 o 
  -2   1   7     3681.61     3705.64     45.21 o 
  -1   1   7     1834.86     1690.67     13.45 o 
   0   1   7      584.18      606.61      6.21 o 
   1   1   7     4548.55     4386.10     38.56 o 
   2   1   7      142.86      157.48      4.92 o 
   3   1   7     1977.93     2008.30     20.71 o 
   4   1   7      243.53      264.34      7.95 o 
   5   1   7      235.41      230.90     10.04 o 
   6   1   7      130.39      162.52      9.57 o 
   7   1   7        1.91        4.97     11.29 o 
  -9   2   7        0.19        4.69      9.45 o 
  -8   2   7        1.98       -7.01      7.97 o 
  -7   2   7       57.48       77.54      8.77 o 
  -6   2   7       31.29       31.06      6.55 o 
  -5   2   7      558.55      555.33     15.60 o 
  -4   2   7      398.82      400.47      8.74 o 
  -3   2   7     2423.24     2441.56     25.53 o 
  -2   2   7     2393.67     2349.84     25.19 o 
  -1   2   7      600.70      588.53      6.58 o 
   0   2   7     1840.06     1733.94     16.40 o 
   1   2   7      311.40      336.39      5.83 o 
   2   2   7     2584.91     2540.63     23.61 o 
   3   2   7      219.96      216.67      7.02 o 
   4   2   7      558.01      541.17     10.35 o 
   5   2   7      101.93      103.59      9.92 o 
   6   2   7        4.65       19.44     10.79 o 
   7   2   7        1.40       -7.36      9.66 o 
  -8   3   7        0.07        1.33      9.53 o 
  -7   3   7        7.69        8.54      8.02 o 
  -6   3   7       27.74       38.85      7.75 o 
  -5   3   7       37.55       33.42      6.06 o 
  -4   3   7        6.24        6.30      3.76 o 
  -3   3   7      109.74      105.78      4.99 o 
  -2   3   7      241.94      278.87     10.26 o 
  -1   3   7      492.49      531.56      6.31 o 
   0   3   7       27.87       36.88      2.85 o 
   1   3   7        1.01        0.28      2.25 o 
   2   3   7       44.71       50.19      4.16 o 
   3   3   7        8.11        7.95      3.77 o 
   4   3   7      136.39      139.99      6.41 o 
   5   3   7       37.85       36.52      6.51 o 
   6   3   7      188.94      172.34     11.78 o 
   7   3   7        1.03       -3.34      9.45 o 
  -8   4   7       13.83       13.83      9.14 o 
  -7   4   7      159.61      169.30     12.71 o 
  -6   4   7       26.73       18.83      7.49 o 
  -5   4   7      602.02      602.71     14.89 o 
  -4   4   7      416.76      426.91     17.52 o 
  -3   4   7      244.71      218.08      6.88 o 
  -2   4   7      422.12      381.34      6.56 o 
  -1   4   7       91.19       75.47      2.87 o 
   0   4   7     3687.63     3532.49     25.80 o 
   1   4   7        2.09        2.91      2.36 o 
   2   4   7     1039.23     1000.88     13.53 o 
   3   4   7       29.34       29.27      4.22 o 
   4   4   7        9.48       10.32      5.21 o 
   5   4   7        3.46        3.67      5.99 o 
   6   4   7        0.87      -11.81      8.44 o 
   7   4   7       60.50       75.13     11.91 o 
  -8   5   7       62.36       72.47     10.43 o 
  -7   5   7       11.56        9.04      8.57 o 
  -6   5   7      355.44      359.62     13.67 o 
  -5   5   7        0.67       -7.69      5.77 o 
  -4   5   7     2476.84     2520.29    121.97 o 
  -3   5   7      214.31      193.99     11.48 o 
  -2   5   7     2153.95     2219.51     19.99 o 
  -1   5   7     2648.83     2589.27     28.26 o 
   0   5   7      135.79      138.80      4.77 o 
   1   5   7     3575.80     3530.86     47.58 o 
   2   5   7      486.62      478.51      8.98 o 
   3   5   7     2851.83     2896.00     46.90 o 
   4   5   7       10.29        2.94      4.97 o 
   5   5   7       57.33       50.09      7.00 o 
   6   5   7       64.86       65.35     10.06 o 
   7   5   7        1.55      -11.31      9.53 o 
  -8   6   7       10.42       12.74      9.94 o 
  -7   6   7        1.43        2.12      8.28 o 
  -6   6   7        0.34        7.71      7.67 o 
  -5   6   7      124.81      155.41     16.58 o 
  -4   6   7      188.83      195.70     22.24 o 
  -3   6   7      168.96      167.70     11.45 o 
  -2   6   7        0.39       -0.09      2.86 o 
  -1   6   7        7.48        7.08      2.39 o 
   0   6   7     1227.98     1171.21     11.37 o 
   1   6   7      697.02      672.36     12.60 o 
   2   6   7     1085.54     1082.05     20.62 o 
   3   6   7       81.34       81.94      6.73 o 
   4   6   7       35.18       37.62      6.40 o 
   5   6   7       45.57       38.04      7.73 o 
   6   6   7       14.10        5.28      8.71 o 
   7   6   7       23.65       34.89     10.82 o 
  -8   7   7        8.93        6.43      9.60 o 
  -7   7   7       49.23       45.41      9.38 o 
  -6   7   7      308.73      321.95     16.58 o 
  -5   7   7        2.31       -1.21      6.39 o 
  -4   7   7      832.24      852.13     17.47 o 
  -3   7   7      599.27      599.14     21.79 o 
  -2   7   7      673.45      627.64     11.82 o 
  -1   7   7     4739.35     4644.32     37.38 o 
   0   7   7     1258.17     1258.16     13.16 o 
   1   7   7     3573.01     3605.02     54.64 o 
   2   7   7      589.32      534.54     12.39 o 
   3   7   7      158.96      163.52     13.55 o 
   4   7   7      439.31      471.48     17.74 o 
   5   7   7       78.74       72.07      9.62 o 
   6   7   7       59.00       56.90     10.74 o 
  -8   8   7        2.09      -12.53     21.06 o 
  -7   8   7      244.46      260.03     13.71 o 
  -6   8   7       34.73       30.81      9.02 o 
  -5   8   7      524.73      599.47     62.53 o 
  -4   8   7      100.38      111.72      8.19 o 
  -3   8   7      835.84      794.37     22.93 o 
  -2   8   7     2385.77     2313.92     31.55 o 
  -1   8   7      127.02      124.16      4.85 o 
   0   8   7     2742.40     2791.08     22.15 o 
   1   8   7      629.38      613.78      8.72 o 
   2   8   7     1040.79     1062.39     45.76 o 
   3   8   7       11.99       21.72      6.63 o 
   4   8   7      862.63      800.63     19.08 o 
   5   8   7      105.58      110.10     22.81 o 
   6   8   7        5.11       -0.85      9.84 o 
  -7   9   7        3.28        3.73      8.92 o 
  -6   9   7        0.04        0.36      8.03 o 
  -5   9   7       14.40        6.52      7.68 o 
  -4   9   7        9.87        1.75      6.20 o 
  -3   9   7      111.40      117.45      6.48 o 
  -2   9   7      163.72      162.95      7.33 o 
  -1   9   7       98.16      102.63      5.50 o 
   0   9   7       54.02       62.87      3.85 o 
   1   9   7      296.16      301.41      9.59 o 
   2   9   7       94.91      102.01      8.31 o 
   3   9   7       16.22        8.90      5.62 o 
   4   9   7      126.83      127.97     10.53 o 
   5   9   7       29.52       10.61      9.25 o 
   6   9   7       14.27        7.18     19.32 o 
  -7  10   7       48.56       73.10     31.19 o 
  -6  10   7       40.83       50.13      9.19 o 
  -5  10   7      150.67      185.85     17.20 o 
  -4  10   7      684.04      725.20     17.17 o 
  -3  10   7      116.65      144.85     11.48 o 
  -2  10   7     1223.80     1217.50     39.59 o 
  -1  10   7      861.53      834.81     13.16 o 
   0  10   7      881.63      896.83     19.14 o 
   1  10   7        4.67        3.66      4.88 o 
   2  10   7      364.88      367.59     10.63 o 
   3  10   7      182.75      206.79     11.34 o 
   4  10   7       33.63       33.40      8.77 o 
   5  10   7       35.55       59.01     10.93 o 
   6  10   7      273.44      309.91     31.41 o 
  -7  11   7        0.45        6.13      9.90 o 
  -6  11   7       88.99       81.20     13.55 o 
  -5  11   7        2.49        5.54      7.76 o 
  -4  11   7      210.75      182.67     10.60 o 
  -3  11   7      860.96      792.32     29.24 o 
  -2  11   7     1089.92      968.87     27.21 o 
  -1  11   7     1550.01     1496.18     19.32 o 
   0  11   7      223.31      205.94      6.99 o 
   1  11   7      720.90      711.26     26.28 o 
   2  11   7       20.51       18.09      7.55 o 
   3  11   7      493.39      535.59     38.92 o 
   4  11   7      467.73      481.49     16.84 o 
   5  11   7      173.23      167.88     21.59 o 
  -6  12   7       56.07       52.18     10.31 o 
  -5  12   7        0.50        1.07      8.28 o 
  -4  12   7       49.33       62.19     14.04 o 
  -3  12   7        0.11       -0.19      5.27 o 
  -2  12   7        5.92       11.48      7.10 o 
  -1  12   7      436.84      379.75     11.56 o 
   0  12   7        0.03        5.51      4.38 o 
   1  12   7       90.52       83.75      6.73 o 
   2  12   7        4.07        5.48      9.70 o 
   3  12   7        2.17       -3.84      8.10 o 
   4  12   7       16.35       25.43      9.75 o 
   5  12   7        8.60        7.40     10.58 o 
  -6  13   7       11.96       18.57      9.47 o 
  -5  13   7       29.51       39.34      9.14 o 
  -4  13   7      362.96      326.73     33.09 o 
  -3  13   7       61.45       69.34      7.19 o 
  -2  13   7      438.46      416.62     11.71 o 
  -1  13   7      405.26      396.27     10.82 o 
   0  13   7      350.59      315.96     13.77 o 
   1  13   7      890.57      919.53     26.06 o 
   2  13   7        0.23       -6.74      7.55 o 
   3  13   7      325.19      335.16     23.05 o 
   4  13   7        0.41       -7.79      9.23 o 
   5  13   7      113.66      125.18     13.55 o 
  -5  14   7       94.13       89.36     10.94 o 
  -4  14   7       58.19       61.31     10.90 o 
  -3  14   7      215.20      215.31     10.04 o 
  -2  14   7      276.81      283.63     10.39 o 
  -1  14   7      126.77      115.21      7.91 o 
   0  14   7      275.45      304.43     14.12 o 
   1  14   7       75.04       71.43      9.13 o 
   2  14   7      125.46      125.25     10.94 o 
   3  14   7        3.69       -5.69      9.47 o 
   4  14   7       64.78       76.72     11.57 o 
  -5  15   7        3.56       -3.33      9.63 o 
  -4  15   7        0.26       -2.53      9.57 o 
  -3  15   7        0.23       -3.31      6.90 o 
  -2  15   7        0.08        5.68      6.83 o 
  -1  15   7       10.83       11.60      7.75 o 
   0  15   7        0.16        5.60      7.93 o 
   1  15   7        2.75       -3.34      8.30 o 
   2  15   7       42.05       30.26      9.35 o 
   3  15   7       94.09      105.60     13.73 o 
  -4  16   7       21.77       24.51      9.30 o 
  -3  16   7      117.39      114.91      9.20 o 
  -2  16   7       77.80       92.48      8.32 o 
  -1  16   7       25.18       42.75     13.44 o 
   0  16   7      257.09      303.26     20.91 o 
   1  16   7        4.55        0.27      8.60 o 
   2  16   7      225.36      247.73     17.55 o 
   3  16   7        1.23       -1.18      9.68 o 
  -3  17   7       52.72       75.46      9.42 o 
  -2  17   7       16.32       15.96     14.68 o 
  -1  17   7       46.74       42.66     15.69 o 
   0  17   7        0.60       15.03     14.01 o 
   1  17   7       95.35      119.28     12.24 o 
  -8   0   8      281.84      261.57     18.74 o 
  -7   0   8       32.32       20.78     11.76 o 
  -6   0   8      438.76      470.40     41.62 o 
  -5   0   8      841.80      822.38     18.28 o 
  -4   0   8     1732.50     1632.32     33.99 o 
  -3   0   8     2691.66     2728.15     57.98 o 
  -2   0   8      680.68      681.72     13.45 o 
  -1   0   8     7020.31     6726.00     72.84 o 
   0   0   8      403.22      434.05      7.89 o 
   1   0   8     4265.41     4277.76     40.68 o 
   2   0   8       85.69       91.48      7.10 o 
   3   0   8     1155.08     1087.88     20.39 o 
   4   0   8      597.40      619.09     17.20 o 
   5   0   8      107.83      103.30      9.81 o 
   6   0   8       56.98       63.79     14.63 o 
   7   0   8        4.59       15.55     10.75 o 
  -8   1   8       10.22       10.54      8.78 o 
  -7   1   8        2.73       -2.99      6.03 o 
  -6   1   8       18.22       24.74      5.60 o 
  -5   1   8      387.88      382.04     18.93 o 
  -4   1   8      119.83      138.11      6.32 o 
  -3   1   8      615.40      595.99     15.22 o 
  -2   1   8      685.87      674.22     10.96 o 
  -1   1   8      187.06      182.12      6.50 o 
   0   1   8     2556.73     2629.84     18.27 o 
   1   1   8        1.07        3.12      3.09 o 
   2   1   8      271.76      277.80      7.37 o 
   3   1   8      218.96      216.82      7.48 o 
   4   1   8      131.72      139.33      6.16 o 
   5   1   8       37.25       45.16      5.43 o 
   6   1   8       28.41       19.57      9.55 o 
   7   1   8       15.02        5.83     10.81 o 
  -8   2   8        1.88        4.09      8.41 o 
  -7   2   8        0.04       -3.31      7.26 o 
  -6   2   8      282.32      260.83     11.44 o 
  -5   2   8        4.97        2.37      4.44 o 
  -4   2   8      209.88      206.42      7.53 o 
  -3   2   8     1136.30     1099.95     14.95 o 
  -2   2   8      611.44      607.42     10.64 o 
  -1   2   8     2616.62     2753.11     35.17 o 
   0   2   8       26.81       28.53      2.67 o 
   1   2   8     1620.82     1574.51     16.39 o 
   2   2   8       63.41       68.78      4.68 o 
   3   2   8      229.49      246.01      7.78 o 
   4   2   8       10.46       19.40      4.96 o 
   5   2   8       26.13       31.96      7.14 o 
   6   2   8       24.86       21.04      9.12 o 
   7   2   8       37.34       22.61     16.11 o 
  -8   3   8       12.11        5.20     15.18 o 
  -7   3   8      200.70      222.31     33.31 o 
  -6   3   8       20.02       15.85      6.88 o 
  -5   3   8      604.63      590.19     15.07 o 
  -4   3   8      334.00      330.97      8.94 o 
  -3   3   8      393.67      381.28      8.74 o 
  -2   3   8     5573.91     5511.33     76.86 o 
  -1   3   8      650.59      682.59     10.86 o 
   0   3   8     4179.29     3998.17     31.34 o 
   1   3   8        1.69        4.35      3.22 o 
   2   3   8     2951.70     2858.34     37.25 o 
   3   3   8      354.32      375.45      8.97 o 
   4   3   8      276.84      275.85      8.96 o 
   5   3   8      641.05      714.46     15.55 o 
   6   3   8       36.86       39.50     17.93 o 
   7   3   8       84.53       97.80     12.77 o 
  -8   4   8        3.08       -0.63     18.48 o 
  -7   4   8        7.53        3.59      8.49 o 
  -6   4   8      162.96      179.08     21.75 o 
  -5   4   8       24.91       15.97      6.64 o 
  -4   4   8       74.73       76.80      5.57 o 
  -3   4   8      206.96      206.00      7.15 o 
  -2   4   8      434.32      421.11      8.95 o 
  -1   4   8     1623.38     1656.24     16.25 o 
   0   4   8      347.25      348.76      5.97 o 
   1   4   8      632.75      614.02      9.62 o 
   2   4   8       62.31       71.12      4.99 o 
   3   4   8       37.47       42.09      5.04 o 
   4   4   8      121.21      133.55      8.20 o 
   5   4   8        0.22       -4.15      6.00 o 
   6   4   8      151.59      126.59     12.00 o 
  -8   5   8       14.66       23.87      9.67 o 
  -7   5   8        0.74       -5.04      7.75 o 
  -6   5   8        0.96      -10.64     12.05 o 
  -5   5   8        2.02       -6.68      7.47 o 
  -4   5   8      313.17      337.17     11.76 o 
  -3   5   8      879.70      879.04     24.59 o 
  -2   5   8      142.81      150.44      6.13 o 
  -1   5   8       86.58       91.24      4.25 o 
   0   5   8     3322.82     3211.53     50.37 o 
   1   5   8        0.26        4.71      3.28 o 
   2   5   8     1366.00     1349.53     16.00 o 
   3   5   8      206.84      198.47      7.52 o 
   4   5   8      902.95      882.42     16.25 o 
   5   5   8       62.20       59.78      7.60 o 
   6   5   8       60.56       40.30     10.17 o 
  -8   6   8      109.41      142.24     12.66 o 
  -7   6   8        1.66        2.57      8.28 o 
  -6   6   8      204.47      217.75     11.78 o 
  -5   6   8      445.86      482.88     22.94 o 
  -4   6   8      449.05      464.10     14.10 o 
  -3   6   8     2228.50     2258.57     31.49 o 
  -2   6   8        9.12       13.98      3.94 o 
  -1   6   8     2997.56     2966.68     25.88 o 
   0   6   8      250.75      237.24      6.44 o 
   1   6   8     1931.71     1921.60     27.99 o 
   2   6   8      274.86      270.30      9.09 o 
   3   6   8      145.66      140.07      6.47 o 
   4   6   8      789.71      774.54     15.31 o 
   5   6   8        3.73       -4.72      6.47 o 
   6   6   8       62.97       77.75     10.98 o 
  -8   7   8        3.01        5.90     20.84 o 
  -7   7   8      142.80      144.04     28.34 o 
  -6   7   8      104.37      103.12      9.84 o 
  -5   7   8       77.94       71.04     18.88 o 
  -4   7   8        6.20       12.22      6.17 o 
  -3   7   8      608.95      591.28     42.73 o 
  -2   7   8       92.15       98.24      6.16 o 
  -1   7   8      257.67      259.09      6.72 o 
   0   7   8     1407.38     1429.45     15.50 o 
   1   7   8      677.57      710.99     11.02 o 
   2   7   8      175.18      163.03      6.42 o 
   3   7   8        2.70        0.60      5.48 o 
   4   7   8       40.53       45.32      6.82 o 
   5   7   8        7.58        0.27      8.23 o 
   6   7   8        8.35       -1.60     10.02 o 
  -7   8   8       92.68      120.67     11.72 o 
  -6   8   8        5.29       10.43      8.39 o 
  -5   8   8      602.02      607.16     19.92 o 
  -4   8   8        1.55       -7.67      6.03 o 
  -3   8   8      666.73      629.07     15.47 o 
  -2   8   8       31.89       35.00      6.11 o 
  -1   8   8      220.20      228.21      8.38 o 
   0   8   8     1789.83     1790.77     18.21 o 
   1   8   8      177.30      184.11      5.78 o 
   2   8   8     1860.71     1874.34     77.93 o 
   3   8   8      358.59      356.29     18.26 o 
   4   8   8        1.12       -5.65      7.61 o 
   5   8   8        1.98      -11.81     15.01 o 
   6   8   8        4.41        6.62     10.31 o 
  -7   9   8        4.34       10.23      9.72 o 
  -6   9   8        5.28        9.08      8.96 o 
  -5   9   8      604.78      576.12     52.61 o 
  -4   9   8       24.32       26.11      7.45 o 
  -3   9   8     1854.40     1737.30     89.69 o 
  -2   9   8      223.10      200.33     10.00 o 
  -1   9   8     1914.88     1828.55     21.55 o 
   0   9   8      202.54      205.98      7.00 o 
   1   9   8       31.34       30.52      6.38 o 
   2   9   8     2615.85     2563.30     51.16 o 
   3   9   8       16.48       18.66      6.40 o 
   4   9   8      539.21      557.33     20.84 o 
   5   9   8        3.37        6.72      9.15 o 
  -7  10   8       16.35       10.91      9.61 o 
  -6  10   8      140.66      164.55     11.87 o 
  -5  10   8        8.81        9.15      7.73 o 
  -4  10   8      426.51      418.23     20.69 o 
  -3  10   8      101.32      154.54      9.86 o 
  -2  10   8     1108.36     1027.79     34.41 o 
  -1  10   8       78.75      103.74      6.32 o 
   0  10   8       24.79       23.84      5.34 o 
   1  10   8       49.18       47.46      5.85 o 
   2  10   8       46.15       61.88      6.80 o 
   3  10   8       21.43       39.30     12.09 o 
   4  10   8       50.30       42.59     10.61 o 
   5  10   8       28.24       26.85     10.43 o 
  -7  11   8        4.93       25.08     10.86 o 
  -6  11   8        7.29      -12.50      8.33 o 
  -5  11   8       20.71       38.62      8.81 o 
  -4  11   8        8.50       20.28      7.87 o 
  -3  11   8       67.88       58.91     10.12 o 
  -2  11   8        4.37        4.96      5.25 o 
  -1  11   8       19.70       16.53      5.16 o 
   0  11   8      244.92      257.88     11.05 o 
   1  11   8       24.95       26.52      5.75 o 
   2  11   8       84.83      100.54     15.01 o 
   3  11   8        7.71        4.28      8.35 o 
   4  11   8      152.36      149.39     12.51 o 
   5  11   8        2.18      -11.85     10.14 o 
  -6  12   8      223.27      254.93     19.21 o 
  -5  12   8       67.59       72.55     13.46 o 
  -4  12   8     1072.82     1028.31    109.08 o 
  -3  12   8      216.19      215.45     16.98 o 
  -2  12   8      410.37      345.69     17.03 o 
  -1  12   8      373.63      420.17     12.46 o 
   0  12   8       21.79       19.58      5.80 o 
   1  12   8      529.49      547.87     18.89 o 
   2  12   8       39.08       48.05      8.90 o 
   3  12   8      283.26      269.44     23.01 o 
   4  12   8        7.08        1.68      9.63 o 
  -6  13   8      103.84      114.20     13.44 o 
  -5  13   8       93.66       95.08     10.87 o 
  -4  13   8       61.61       60.98      9.30 o 
  -3  13   8      365.50      344.19     14.39 o 
  -2  13   8       14.76       22.06      6.30 o 
  -1  13   8       34.58       20.90      6.07 o 
   0  13   8       70.58       66.92     16.22 o 
   1  13   8      164.30      174.84     12.75 o 
   2  13   8      150.51      157.85     11.38 o 
   3  13   8       87.99       98.12     11.12 o 
   4  13   8       28.51       39.76     11.05 o 
  -5  14   8        2.26       13.26      9.15 o 
  -4  14   8        2.63        6.97      8.72 o 
  -3  14   8       93.05      100.20     10.26 o 
  -2  14   8        3.23       -4.47      6.16 o 
  -1  14   8      348.91      348.39     11.44 o 
   0  14   8       69.58       51.01     13.17 o 
   1  14   8      147.77      154.68     17.20 o 
   2  14   8       66.06       91.86     27.43 o 
   3  14   8        5.23        6.48      9.84 o 
  -4  15   8       11.48        4.67      9.39 o 
  -3  15   8       49.25       35.70     13.75 o 
  -2  15   8      335.65      353.93     11.79 o 
  -1  15   8       35.73       29.37      9.01 o 
   0  15   8      463.24      503.16     25.46 o 
   1  15   8        1.15        1.46     14.46 o 
   2  15   8      118.02      141.76     14.76 o 
   3  15   8       30.82       20.01     10.99 o 
  -3  16   8        0.17       -3.26     14.52 o 
  -2  16   8        4.91        2.11      7.60 o 
  -1  16   8       12.49       -5.66     13.00 o 
   0  16   8        0.06        9.90     13.26 o 
   1  16   8       18.79       37.66     14.85 o 
   2  16   8        8.02        3.22     14.59 o 
  -2  17   8       26.07       42.48     14.46 o 
  -1  17   8        5.66       -2.48     14.63 o 
   0  17   8       52.31       83.51     16.58 o 
  -8   1   9        5.38        8.04      9.28 o 
  -7   1   9      107.08      112.13     16.01 o 
  -6   1   9       79.45       90.01     13.39 o 
  -5   1   9      675.79      659.86     14.84 o 
  -4   1   9      877.23      845.68     15.73 o 
  -3   1   9     1726.76     1694.26     20.53 o 
  -2   1   9      343.69      342.52      8.88 o 
  -1   1   9     3265.18     3211.05     30.32 o 
   0   1   9      323.49      296.27     10.78 o 
   1   1   9     2661.52     2614.40     24.43 o 
   2   1   9      809.82      805.64     14.45 o 
   3   1   9     1238.81     1238.93     16.41 o 
   4   1   9      296.54      321.59      9.68 o 
   5   1   9       60.37       43.39      6.68 o 
   6   1   9       75.82      103.55     11.37 o 
  -8   2   9        0.98       -5.93      8.98 o 
  -7   2   9      256.24      269.04     13.59 o 
  -6   2   9      231.86      254.90     21.75 o 
  -5   2   9     1120.03     1094.15     34.67 o 
  -4   2   9     1327.03     1260.40     17.36 o 
  -3   2   9     1177.91     1102.33     15.56 o 
  -2   2   9      918.07      901.55     13.52 o 
  -1   2   9       29.15       36.20      6.14 o 
   0   2   9     1952.25     1955.51     48.10 o 
   1   2   9      710.10      712.74     10.62 o 
   2   2   9     1576.45     1614.66     20.05 o 
   3   2   9      486.81      499.75     10.39 o 
   4   2   9      156.33      160.49      7.55 o 
   5   2   9       33.10       39.88      7.47 o 
   6   2   9        5.08       12.70     10.35 o 
  -8   3   9        0.02       -3.53     11.54 o 
  -7   3   9       25.76       27.54     11.23 o 
  -6   3   9        0.94        7.57     11.98 o 
  -5   3   9       55.91       62.66      7.85 o 
  -4   3   9      913.75      885.60     14.32 o 
  -3   3   9      444.34      440.46      9.82 o 
  -2   3   9      396.98      416.34     15.65 o 
  -1   3   9       93.20       87.28      5.29 o 
   0   3   9       55.52       55.26      6.56 o 
   1   3   9       52.39       53.26      5.04 o 
   2   3   9        0.67        2.32      4.06 o 
   3   3   9       41.67       42.33      5.28 o 
   4   3   9       56.49       65.74      6.29 o 
   5   3   9       44.28       48.81      7.84 o 
   6   3   9       11.59       27.53     10.38 o 
  -8   4   9        1.54        1.75      8.96 o 
  -7   4   9      243.97      238.94     13.34 o 
  -6   4   9       78.28       82.63      9.79 o 
  -5   4   9      542.03      539.06     15.55 o 
  -4   4   9     1126.76     1152.11     47.06 o 
  -3   4   9     1100.89     1101.53     22.02 o 
  -2   4   9     6695.37     6673.09     68.77 o 
  -1   4   9      155.33      168.53      7.22 o 
   0   4   9     2935.14     2888.78     36.19 o 
   1   4   9      231.36      215.49      8.13 o 
   2   4   9      619.04      625.96     13.56 o 
   3   4   9      447.10      460.29     10.42 o 
   4   4   9      140.53      124.56      7.54 o 
   5   4   9      251.22      253.36     11.21 o 
   6   4   9        0.27       -2.85      7.70 o 
  -8   5   9       11.44       -3.58     10.00 o 
  -7   5   9       87.85       82.84     22.04 o 
  -6   5   9      367.84      377.12     14.57 o 
  -5   5   9        4.91       -1.41      8.05 o 
  -4   5   9      737.47      711.65     17.07 o 
  -3   5   9      499.70      475.47     10.33 o 
  -2   5   9     2329.41     2322.50     25.67 o 
  -1   5   9      384.83      341.05      9.72 o 
   0   5   9     1225.13     1249.40     14.26 o 
   1   5   9     1290.01     1308.76     15.47 o 
   2   5   9      204.32      206.73      8.83 o 
   3   5   9      368.57      371.17      9.86 o 
   4   5   9      132.19      146.68      8.53 o 
   5   5   9      115.80      113.03      9.02 o 
   6   5   9        7.82        1.66     10.08 o 
  -8   6   9        0.92       -5.55      9.77 o 
  -7   6   9       68.62       86.18     15.65 o 
  -6   6   9        2.21       -9.32     16.20 o 
  -5   6   9      222.12      198.31     11.14 o 
  -4   6   9      107.61      119.17      9.30 o 
  -3   6   9        0.49       -1.90      5.95 o 
  -2   6   9      108.95      118.97      6.17 o 
  -1   6   9       99.46      108.72     11.13 o 
   0   6   9     1700.68     1728.33     19.79 o 
   1   6   9      389.46      392.40     10.23 o 
   2   6   9      486.97      469.61      9.90 o 
   3   6   9       17.58       18.83      6.07 o 
   4   6   9        0.87       -5.84      6.16 o 
   5   6   9        1.67       -0.49      7.09 o 
   6   6   9       30.83       35.41     10.54 o 
  -7   7   9       24.75       32.49      9.32 o 
  -6   7   9       54.93       70.86     13.13 o 
  -5   7   9       10.61        2.38      7.71 o 
  -4   7   9      214.07      196.20     10.66 o 
  -3   7   9      123.43      128.94      8.54 o 
  -2   7   9      231.93      208.36     11.18 o 
  -1   7   9     1181.89     1156.69     18.24 o 
   0   7   9       61.99       76.49      5.27 o 
   1   7   9      323.88      319.08     10.47 o 
   2   7   9      652.41      637.63     11.41 o 
   3   7   9       96.95      101.39      7.39 o 
   4   7   9        6.11       11.85      6.86 o 
   5   7   9       39.16       41.87      9.80 o 
  -7   8   9       83.80       87.23     11.18 o 
  -6   8   9        3.61       -3.02     10.70 o 
  -5   8   9      313.63      316.84     13.65 o 
  -4   8   9      395.96      433.31     16.71 o 
  -3   8   9       70.04       59.94      8.07 o 
  -2   8   9      728.89      714.75     15.66 o 
  -1   8   9       38.50       39.48      6.01 o 
   0   8   9     1866.59     1906.95     26.75 o 
   1   8   9      173.73      193.03      8.49 o 
   2   8   9      526.88      539.07     11.07 o 
   3   8   9      902.81      880.96     38.01 o 
   4   8   9       22.43       23.83      6.92 o 
   5   8   9      286.92      281.25     15.39 o 
  -7   9   9        0.31       -3.01     18.79 o 
  -6   9   9       14.93       19.45      9.31 o 
  -5   9   9       12.85       10.06     15.91 o 
  -4   9   9       10.91        4.89      7.69 o 
  -3   9   9       78.37       76.07     22.17 o 
  -2   9   9        3.35        3.00      6.39 o 
  -1   9   9        2.90       -1.11      5.67 o 
   0   9   9      874.39      860.04     12.30 o 
   1   9   9      230.41      231.68     14.36 o 
   2   9   9      179.11      169.72      8.60 o 
   3   9   9      156.34      131.84      8.57 o 
   4   9   9      282.64      265.52     14.42 o 
   5   9   9       18.94       24.09      9.94 o 
  -6  10   9       70.78       84.32     17.82 o 
  -5  10   9      199.46      198.34     11.86 o 
  -4  10   9       72.76      104.42     10.34 o 
  -3  10   9       56.15       50.89     11.71 o 
  -2  10   9     1837.88     1849.44     34.81 o 
  -1  10   9      342.23      334.44     12.11 o 
   0  10   9     2138.90     2228.37     32.32 o 
   1  10   9      359.52      351.96     15.43 o 
   2  10   9      323.40      330.90     11.25 o 
   3  10   9      146.19      139.32     11.62 o 
   4  10   9       21.96       17.50      9.46 o 
   5  10   9      148.92      152.61     13.32 o 
  -6  11   9       99.95      103.94     11.77 o 
  -5  11   9       10.47       19.67      9.16 o 
  -4  11   9       17.28       30.07      8.50 o 
  -3  11   9        7.34        6.94      7.56 o 
  -2  11   9      461.48      416.47     13.27 o 
  -1  11   9      307.04      305.17     12.93 o 
   0  11   9       20.26       23.69      6.02 o 
   1  11   9      412.91      423.68     14.64 o 
   2  11   9      244.32      255.22     15.77 o 
   3  11   9        9.32        8.06      8.86 o 
   4  11   9      115.10      122.73     17.73 o 
  -6  12   9       38.39       41.29     10.71 o 
  -5  12   9       87.40       93.87     10.92 o 
  -4  12   9      470.21      460.04     38.53 o 
  -3  12   9      136.06      138.10     10.85 o 
  -2  12   9       29.33       27.90      8.09 o 
  -1  12   9       13.41       16.41      6.16 o 
   0  12   9       12.08       10.55      6.15 o 
   1  12   9       25.89       37.88     16.05 o 
   2  12   9       26.17       25.90     14.94 o 
   3  12   9       57.07       40.66     12.22 o 
   4  12   9        5.19       25.89     10.76 o 
  -5  13   9        5.77        0.20      9.35 o 
  -4  13   9        7.90       14.43      8.84 o 
  -3  13   9      146.13      160.04     13.97 o 
  -2  13   9       26.10        6.89      7.46 o 
  -1  13   9      424.46      423.34     21.18 o 
   0  13   9       88.67       99.44     12.42 o 
   1  13   9      165.25      207.20     17.33 o 
   2  13   9       70.93       55.97     14.59 o 
   3  13   9       77.19       62.66     11.06 o 
  -4  14   9       15.26       17.65     13.70 o 
  -3  14   9       34.82       38.01     10.02 o 
  -2  14   9       71.24       91.30     12.69 o 
  -1  14   9        2.76        4.83      6.38 o 
   0  14   9      154.67      155.50     34.11 o 
   1  14   9        2.57      -10.57     12.51 o 
   2  14   9       58.83       64.45     15.47 o 
  -3  15   9       41.46       35.75     10.46 o 
  -2  15   9       18.99       14.74      8.93 o 
  -1  15   9       28.82       18.48     13.06 o 
   0  15   9        3.57       20.64     13.53 o 
   1  15   9        1.88        9.11     14.28 o 
  -2  16   9       97.96       97.89     11.41 o 
  -1  16   9       24.29        9.50     13.97 o 
   0  16   9       23.08       19.41     14.59 o 
  -8   0  10      267.26      193.76     19.14 o 
  -7   0  10       69.09       62.51     13.35 o 
  -6   0  10     2059.58     1940.72     65.60 o 
  -5   0  10        6.73        1.72      6.42 o 
  -4   0  10      496.55      460.37     13.44 o 
  -3   0  10     1134.42     1154.03     24.98 o 
  -2   0  10        9.11       24.92     15.07 o 
  -1   0  10     3085.75     3132.04     46.77 o 
   0   0  10       43.84       50.26      9.55 o 
   1   0  10     3602.32     3663.92     68.61 o 
   2   0  10      287.25      305.95     12.02 o 
   3   0  10        7.43       10.01      7.57 o 
   4   0  10      496.02      538.13     17.08 o 
   5   0  10       21.45       25.02     10.30 o 
  -8   1  10       34.05       34.65     10.15 o 
  -7   1  10      187.07      189.21     15.05 o 
  -6   1  10       68.29       63.52      9.15 o 
  -5   1  10       11.34       11.56      4.97 o 
  -4   1  10      109.63      107.43      5.88 o 
  -3   1  10       99.68      107.40      7.03 o 
  -2   1  10      694.84      707.11     10.55 o 
  -1   1  10      157.08      155.42      6.88 o 
   0   1  10      942.88      917.58     18.79 o 
   1   1  10        7.17        3.25      7.91 o 
   2   1  10       99.66      112.59      6.26 o 
   3   1  10        3.62        9.58      7.08 o 
   4   1  10        4.24        1.42      5.52 o 
   5   1  10      199.38      203.87      9.56 o 
  -8   2  10       69.33       62.38     12.55 o 
  -7   2  10       32.41       26.03      7.08 o 
  -6   2  10       95.14       92.92      9.64 o 
  -5   2  10        2.06        1.12      5.80 o 
  -4   2  10     1517.80     1488.67     32.54 o 
  -3   2  10       76.67       79.18      6.02 o 
  -2   2  10      649.24      657.18     19.18 o 
  -1   2  10      841.48      836.47     13.47 o 
   0   2  10        6.87        2.39      5.96 o 
   1   2  10       49.75       75.50     14.48 o 
   2   2  10       59.45       57.16      5.48 o 
   3   2  10      358.39      329.09      9.61 o 
   4   2  10       27.69       20.28      6.01 o 
   5   2  10       17.93       13.21      6.82 o 
  -7   3  10       41.41       31.92      9.35 o 
  -6   3  10       58.67       79.86      9.21 o 
  -5   3  10      269.39      246.12     12.19 o 
  -4   3  10      215.10      212.85      8.55 o 
  -3   3  10       21.94       25.85      7.04 o 
  -2   3  10      314.46      313.39      8.92 o 
  -1   3  10       10.75       10.66      4.57 o 
   0   3  10     1541.11     1508.80     25.14 o 
   1   3  10      153.81      160.95      9.52 o 
   2   3  10      366.51      391.95     11.41 o 
   3   3  10      555.18      577.89     18.62 o 
   4   3  10        4.55       -4.34      5.72 o 
   5   3  10       51.18       70.66      8.86 o 
  -7   4  10       26.98       36.13     10.30 o 
  -6   4  10       91.62       86.33     10.04 o 
  -5   4  10       79.26       63.13      8.46 o 
  -4   4  10      179.68      179.36      9.86 o 
  -3   4  10      679.91      685.70     12.76 o 
  -2   4  10      654.37      671.33     19.15 o 
  -1   4  10     3707.96     3684.00     79.94 o 
   0   4  10      862.71      869.32     18.22 o 
   1   4  10      529.18      511.21     14.78 o 
   2   4  10      440.89      450.19     11.96 o 
   3   4  10       43.37       42.91      5.88 o 
   4   4  10      300.03      293.93     11.57 o 
   5   4  10        9.47        7.66      9.73 o 
  -7   5  10        0.39       -6.14      9.05 o 
  -6   5  10      102.66      117.83     10.97 o 
  -5   5  10        5.13       16.10      7.97 o 
  -4   5  10      508.58      508.61     14.88 o 
  -3   5  10      206.79      191.41      8.27 o 
  -2   5  10      649.13      669.63     12.43 o 
  -1   5  10        5.16        3.73      4.60 o 
   0   5  10       44.13       49.70      7.87 o 
   1   5  10      618.79      605.64     18.83 o 
   2   5  10      106.63      110.92      7.83 o 
   3   5  10       32.31       24.51      5.68 o 
   4   5  10       26.23        9.07      6.89 o 
   5   5  10       27.80       20.58      8.27 o 
  -7   6  10        9.27       14.85     10.01 o 
  -6   6  10      146.55      141.23     11.76 o 
  -5   6  10      524.42      538.56     21.26 o 
  -4   6  10      218.31      223.52     11.88 o 
  -3   6  10     1923.40     1902.65    108.59 o 
  -2   6  10      332.73      331.08      9.70 o 
  -1   6  10     1407.33     1373.62     18.38 o 
   0   6  10      550.71      509.08     15.54 o 
   1   6  10     1993.15     1847.01     89.52 o 
   2   6  10     1624.18     1618.69     38.04 o 
   3   6  10      371.21      381.78     10.33 o 
   4   6  10      629.13      661.34     16.60 o 
   5   6  10        0.27        3.88      7.78 o 
  -7   7  10        0.52      -13.12      8.75 o 
  -6   7  10        3.78        8.58      9.62 o 
  -5   7  10      120.61      121.92     10.91 o 
  -4   7  10       55.94       60.84      8.75 o 
  -3   7  10      172.22      162.60     20.58 o 
  -2   7  10      403.03      400.69     12.92 o 
  -1   7  10        1.53        2.00      4.87 o 
   0   7  10      119.82      122.42      8.71 o 
   1   7  10      421.17      398.09     23.84 o 
   2   7  10      379.25      375.17     11.91 o 
   3   7  10       63.34       70.09      7.64 o 
   4   7  10        0.20       -1.28      7.22 o 
   5   7  10       57.02       67.87     11.68 o 
  -7   8  10        1.39      -10.54      9.80 o 
  -6   8  10        6.71        0.82     10.08 o 
  -5   8  10       73.67       85.28     10.00 o 
  -4   8  10       58.65       68.06      8.87 o 
  -3   8  10      449.34      453.82     14.65 o 
  -2   8  10        0.32       -4.42      5.92 o 
  -1   8  10      887.05      923.46     15.02 o 
   0   8  10        0.91        3.14      6.52 o 
   1   8  10      234.27      218.64     14.13 o 
   2   8  10      203.08      218.96     10.11 o 
   3   8  10      111.98      123.27     14.70 o 
   4   8  10      196.34      208.33     11.00 o 
  -6   9  10       45.72       54.88     16.49 o 
  -5   9  10       96.74      109.42     11.45 o 
  -4   9  10      517.31      487.83     16.38 o 
  -3   9  10      117.22      114.49      9.43 o 
  -2   9  10     1311.37     1303.71     22.75 o 
  -1   9  10        2.61       -0.41      6.18 o 
   0   9  10     1187.53     1219.23     23.08 o 
   1   9  10      248.39      241.95     10.07 o 
   2   9  10      211.66      233.50     22.48 o 
   3   9  10      401.19      417.89     17.07 o 
   4   9  10      172.95      166.99     12.71 o 
  -6  10  10        0.88       -8.97     16.36 o 
  -5  10  10        0.23       -4.39      8.51 o 
  -4  10  10       14.26        5.09      8.46 o 
  -3  10  10        4.16        4.64      8.02 o 
  -2  10  10        3.93        7.61      7.06 o 
  -1  10  10       21.13       26.50      7.64 o 
   0  10  10        5.03        3.18      9.81 o 
   1  10  10        2.23        8.07      8.47 o 
   2  10  10      122.46      123.68     11.09 o 
   3  10  10        0.27        4.07     14.94 o 
   4  10  10       23.88       27.84     23.63 o 
  -5  11  10        1.47        4.70      9.06 o 
  -4  11  10      161.43      174.91     12.04 o 
  -3  11  10        0.09        4.39      7.76 o 
  -2  11  10       33.35       33.09      7.65 o 
  -1  11  10        1.08        3.74      7.38 o 
   0  11  10       64.09      105.21     13.13 o 
   1  11  10        3.01        1.65      8.61 o 
   2  11  10      101.00      103.53     10.70 o 
   3  11  10        0.84       13.93     15.25 o 
  -5  12  10       31.56       48.57     10.47 o 
  -4  12  10       52.93       51.34     10.05 o 
  -3  12  10      465.50      446.87     15.53 o 
  -2  12  10      128.45      112.65      9.87 o 
  -1  12  10      562.84      554.69     15.92 o 
   0  12  10      135.51      163.65     15.65 o 
   1  12  10      368.10      380.27     15.44 o 
   2  12  10      103.15      120.37     17.82 o 
   3  12  10       90.05      139.69     19.01 o 
  -4  13  10      173.09      189.62     12.96 o 
  -3  13  10        2.89       -4.86      9.95 o 
  -2  13  10       78.79       72.09      9.39 o 
  -1  13  10       45.87       58.14      9.01 o 
   0  13  10       86.29      116.35     14.23 o 
   1  13  10      177.14      211.84     19.10 o 
   2  13  10       15.44        1.64     14.37 o 
  -3  14  10      149.35      170.27     20.73 o 
  -2  14  10       32.59       39.96     16.93 o 
  -1  14  10      203.13      241.01     19.38 o 
   0  14  10        4.01        1.06     11.18 o 
   1  14  10      108.47      147.12     18.57 o 
  -2  15  10      199.98      226.76     13.00 o 
  -1  15  10       18.83       17.22      9.04 o 
  -7   1  11       11.29       13.22     11.63 o 
  -6   1  11       35.30       29.44     10.42 o 
  -5   1  11      364.35      346.02      9.46 o 
  -4   1  11      264.71      240.60      7.91 o 
  -3   1  11     1542.89     1519.11     17.51 o 
  -2   1  11      262.47      245.51     11.22 o 
  -1   1  11      750.28      836.84     18.55 o 
   0   1  11      949.28      856.94     19.08 o 
   1   1  11      230.17      278.74     13.19 o 
   2   1  11     1092.44     1045.61     40.49 o 
   3   1  11       16.48       13.93      7.57 o 
   4   1  11      374.58      359.78     10.88 o 
   5   1  11        0.42       -9.68      6.58 o 
  -7   2  11       19.57       25.59      8.00 o 
  -6   2  11       55.48       44.14     10.99 o 
  -5   2  11       22.50       22.10      7.89 o 
  -4   2  11      671.76      660.47     13.55 o 
  -3   2  11      359.69      346.14     12.17 o 
  -2   2  11     2557.97     2579.05     25.75 o 
  -1   2  11       31.48       30.50      7.13 o 
   0   2  11     1343.48     1346.08     87.62 o 
   1   2  11      810.34      785.63     19.24 o 
   2   2  11      562.17      560.96     17.14 o 
   3   2  11      930.39      865.83     53.16 o 
   4   2  11       47.87       39.92      8.22 o 
   5   2  11      244.14      244.17     10.52 o 
  -7   3  11       24.42       10.20      9.89 o 
  -6   3  11        0.09       -5.75      9.59 o 
  -5   3  11        8.54        0.37     11.32 o 
  -4   3  11       84.46       78.07      6.76 o 
  -3   3  11      323.63      312.26      9.86 o 
  -2   3  11      110.14       98.04      6.67 o 
  -1   3  11       59.76       56.87      7.53 o 
   0   3  11       17.83        6.59      6.91 o 
   1   3  11       44.12       29.02      7.66 o 
   2   3  11        2.78       13.95      7.87 o 
   3   3  11        6.04        6.62      6.68 o 
   4   3  11        0.62       -7.70      6.21 o 
   5   3  11       15.60       24.90      8.70 o 
  -7   4  11       15.09       14.07      9.43 o 
  -6   4  11       55.88       79.28     10.51 o 
  -5   4  11      246.07      221.17     16.62 o 
  -4   4  11      247.60      233.59     11.50 o 
  -3   4  11        0.74        4.49      7.34 o 
  -2   4  11      686.06      726.37     23.97 o 
  -1   4  11      377.82      371.36     13.67 o 
   0   4  11     1608.88     1619.51     31.72 o 
   1   4  11      496.50      454.01     19.36 o 
   2   4  11      431.73      408.47     15.76 o 
   3   4  11      391.65      423.95     13.55 o 
   4   4  11       50.32       45.23      7.29 o 
  -7   5  11       29.94       43.20     10.29 o 
  -6   5  11       60.49       73.52     10.50 o 
  -5   5  11      328.00      326.42     13.80 o 
  -4   5  11      169.56      175.91     10.69 o 
  -3   5  11      663.54      674.27     16.30 o 
  -2   5  11       35.95       35.69      5.73 o 
  -1   5  11     1641.21     1675.80     50.97 o 
   0   5  11      492.91      512.05     15.15 o 
   1   5  11      575.65      606.27     17.33 o 
   2   5  11      591.52      597.02     19.61 o 
   3   5  11      135.26      133.13      9.55 o 
   4   5  11      372.01      411.43     11.70 o 
  -7   6  11        1.45       -8.91     15.96 o 
  -6   6  11        1.76       -7.38      9.07 o 
  -5   6  11       10.20        0.02      8.39 o 
  -4   6  11       38.01       43.19      8.61 o 
  -3   6  11       11.78        7.22      7.13 o 
  -2   6  11        6.69       -0.20      5.24 o 
  -1   6  11        1.36        0.51      6.81 o 
   0   6  11       25.84       24.57      8.13 o 
   1   6  11        8.90        8.27      7.75 o 
   2   6  11       99.21      113.64     10.48 o 
   3   6  11        5.82       -6.48      7.11 o 
   4   6  11       50.86       64.32      8.89 o 
  -6   7  11      104.82      113.53     12.29 o 
  -5   7  11       89.45      110.49     23.43 o 
  -4   7  11       34.57       45.59     14.04 o 
  -3   7  11      494.04      497.62     14.84 o 
  -2   7  11      148.94      144.68      9.46 o 
  -1   7  11      781.44      767.75     17.63 o 
   0   7  11      247.24      230.62     11.78 o 
   1   7  11      494.61      497.93     21.71 o 
   2   7  11      304.67      323.84     15.36 o 
   3   7  11       32.69       23.29      7.85 o 
   4   7  11       34.17       38.78     15.87 o 
  -6   8  11      151.34      162.05     13.29 o 
  -5   8  11       80.96       66.72     10.13 o 
  -4   8  11      263.06      271.51     13.67 o 
  -3   8  11        3.40       -1.03      7.53 o 
  -2   8  11     1057.65     1022.52     52.27 o 
  -1   8  11      208.16      239.60     18.79 o 
   0   8  11      860.90      865.32     19.83 o 
   1   8  11      635.52      674.52     18.86 o 
   2   8  11      208.52      210.61     18.94 o 
   3   8  11      452.75      481.04     44.71 o 
   4   8  11        1.67       -9.87     10.32 o 
  -6   9  11        4.21       13.19     10.45 o 
  -5   9  11        5.19       24.85     11.05 o 
  -4   9  11       77.44       76.07     10.09 o 
  -3   9  11        2.95        2.89      7.49 o 
  -2   9  11        2.47        4.82      7.59 o 
  -1   9  11       11.49       15.38     11.18 o 
   0   9  11       23.69       15.44      8.01 o 
   1   9  11       14.02       -5.03      7.81 o 
   2   9  11       13.34        5.39      8.81 o 
   3   9  11        6.56        6.77     10.22 o 
  -5  10  11       32.39       37.49     11.10 o 
  -4  10  11      382.39      373.19     15.02 o 
  -3  10  11       27.55       31.65      8.91 o 
  -2  10  11      657.53      696.46     17.90 o 
  -1  10  11      220.46      242.38     18.52 o 
   0  10  11      582.62      594.27     24.31 o 
   1  10  11      144.93      154.90     17.11 o 
   2  10  11      154.33      171.96     13.02 o 
   3  10  11      175.63      225.41     21.53 o 
  -5  11  11       13.78       12.08     10.87 o 
  -4  11  11       32.63        7.99      9.77 o 
  -3  11  11      154.79      170.28     11.58 o 
  -2  11  11       58.49       53.65      8.67 o 
  -1  11  11      716.79      708.14     27.72 o 
   0  11  11       34.39       43.59     12.64 o 
   1  11  11      332.14      367.13     23.16 o 
   2  11  11       84.16      132.09     32.60 o 
  -4  12  11        5.13       -0.89     10.01 o 
  -3  12  11        8.73        0.81     11.21 o 
  -2  12  11        1.83        3.04      8.16 o 
  -1  12  11       15.46        9.63      7.57 o 
   0  12  11       22.53       28.29     13.79 o 
   1  12  11       19.74       41.07     14.28 o 
   2  12  11       50.12       63.79     17.28 o 
  -3  13  11      304.28      328.73     14.81 o 
  -2  13  11       40.58       37.09     12.55 o 
  -1  13  11      134.14      127.27     15.91 o 
   0  13  11       77.92       87.04     14.54 o 
  -7   0  12      329.82      297.02     21.71 o 
  -6   0  12       15.71       11.45     13.57 o 
  -5   0  12      366.23      357.10     13.78 o 
  -4   0  12       36.46       35.24      8.44 o 
  -3   0  12      850.33      888.19     18.89 o 
  -2   0  12       29.52       41.42     11.89 o 
  -1   0  12     2667.40     2716.44     56.10 o 
   0   0  12      877.41      782.76     27.28 o 
   1   0  12      720.69      740.59     28.51 o 
   2   0  12      750.93      793.06     29.88 o 
   3   0  12      266.13      217.14     20.87 o 
   4   0  12      257.05      321.73     24.45 o 
  -6   1  12      134.54      138.84      9.60 o 
  -5   1  12      434.23      406.31     11.81 o 
  -4   1  12      673.15      640.60     14.18 o 
  -3   1  12      133.31      125.22      6.60 o 
  -2   1  12      678.21      649.25     17.06 o 
  -1   1  12       90.36       72.81      8.98 o 
   0   1  12      328.40      348.30     15.08 o 
   1   1  12      486.55      421.98     18.37 o 
   2   1  12      201.77      173.56     12.10 o 
   3   1  12      178.21      181.49     13.27 o 
   4   1  12        2.89       17.40     11.23 o 
  -6   2  12      168.46      155.89     15.36 o 
  -5   2  12      287.10      291.58     11.58 o 
  -4   2  12       26.11       19.53      5.41 o 
  -3   2  12      984.49      982.69     18.45 o 
  -2   2  12       49.33       44.26      8.00 o 
  -1   2  12      580.71      567.98     21.88 o 
   0   2  12       82.70       92.73     11.67 o 
   1   2  12      834.00      804.24     21.07 o 
   2   2  12      184.16      183.06     13.02 o 
   3   2  12       33.89       15.80      9.60 o 
   4   2  12      117.43      111.07     13.76 o 
  -6   3  12      324.47      314.62     12.31 o 
  -5   3  12        3.80        1.77      8.07 o 
  -4   3  12      720.03      692.46     16.66 o 
  -3   3  12        1.05        4.30      5.86 o 
  -2   3  12     1809.35     1790.41     29.41 o 
  -1   3  12     1184.84     1017.90     21.78 o 
   0   3  12     1456.80     1396.14     26.10 o 
   1   3  12     1064.98      999.62     22.90 o 
   2   3  12      106.71      117.99     11.46 o 
   3   3  12      483.94      498.56     23.03 o 
   4   3  12        3.59       -1.66     10.54 o 
  -6   4  12        7.16        7.21      9.50 o 
  -5   4  12       43.52       57.82      9.57 o 
  -4   4  12        2.88       -6.82      7.92 o 
  -3   4  12       70.63       80.89      7.73 o 
  -2   4  12      219.40      188.55     10.75 o 
  -1   4  12       36.50       49.75      8.70 o 
   0   4  12      285.38      287.03     14.09 o 
   1   4  12      249.61      240.80     13.29 o 
   2   4  12      226.57      248.83     14.22 o 
   3   4  12        3.12        3.29      9.88 o 
   4   4  12      199.29      212.58     15.25 o 
  -6   5  12       44.10       52.04     11.09 o 
  -5   5  12       13.20       13.28     15.94 o 
  -4   5  12      397.06      429.05     22.83 o 
  -3   5  12      237.04      228.50     11.99 o 
  -2   5  12      353.68      340.05     13.64 o 
  -1   5  12       89.63       79.82      9.07 o 
   0   5  12      124.81      129.46     10.93 o 
   1   5  12      263.78      242.17     16.75 o 
   2   5  12       56.21       56.54     10.29 o 
   3   5  12      190.71      192.26     13.88 o 
  -6   6  12       20.16       10.69      9.90 o 
  -5   6  12      130.03      151.05     11.46 o 
  -4   6  12        2.68        8.80      8.91 o 
  -3   6  12      664.92      698.77     57.00 o 
  -2   6  12      102.09       85.65     11.47 o 
  -1   6  12     1324.10     1304.48     39.12 o 
   0   6  12      538.99      536.14     16.48 o 
   1   6  12      283.66      294.15     14.57 o 
   2   6  12      788.10      869.63     46.06 o 
   3   6  12      112.09      101.00     12.19 o 
  -5   7  12      109.43      104.31     13.17 o 
  -4   7  12       23.00       13.98      8.83 o 
  -3   7  12        2.52        1.83      8.21 o 
  -2   7  12      146.92      142.11     14.79 o 
  -1   7  12       80.41       89.96      9.40 o 
   0   7  12      138.19      119.08     10.76 o 
   1   7  12      142.19      150.55     15.41 o 
   2   7  12       30.06       23.16      9.67 o 
   3   7  12       97.03      131.49     15.58 o 
  -5   8  12      118.02      138.00     12.36 o 
  -4   8  12        5.09       13.58      9.02 o 
  -3   8  12      336.19      326.18     26.57 o 
  -2   8  12        1.01        5.94     11.32 o 
  -1   8  12       68.97       81.07     13.79 o 
   0   8  12       74.08       69.08     10.45 o 
   1   8  12       45.77       47.00      9.59 o 
   2   8  12        6.60        9.30      9.40 o 
   3   8  12        1.29       -3.98     14.85 o 
  -5   9  12        1.17        4.38     12.78 o 
  -4   9  12      567.24      627.36     30.17 o 
  -3   9  12        3.61       24.10      8.30 o 
  -2   9  12      431.26      373.90     51.06 o 
  -1   9  12       70.02       69.49     14.76 o 
   0   9  12      405.41      446.76     21.46 o 
   1   9  12      367.31      410.20     19.58 o 
   2   9  12      196.47      245.17     19.80 o 
  -4  10  12      125.14      118.19     11.92 o 
  -3  10  12      204.15      222.26     21.17 o 
  -2  10  12       23.09       20.59     10.01 o 
  -1  10  12      130.43      116.40     15.07 o 
   0  10  12      260.93      291.01     20.33 o 
   1  10  12       51.12       30.45      9.92 o 
   2  10  12       86.96       89.30     17.33 o 
  -3  11  12        5.66        2.13      9.19 o 
  -2  11  12      427.89      511.69     16.81 o 
  -1  11  12        1.26        1.33     13.53 o 
   0  11  12       59.30       73.56     14.68 o 
   1  11  12        2.13       -9.19     13.88 o 
  -2  12  12        0.55      -10.60      8.98 o 
  -1  12  12      529.39      545.77     26.61 o 
  -6   1  13        0.68        4.45      7.39 o 
  -5   1  13      294.37      312.76     14.45 o 
  -4   1  13       25.17       32.97      9.59 o 
  -3   1  13      831.79      780.76     21.84 o 
  -2   1  13      417.91      411.49     25.75 o 
  -1   1  13      780.88      775.40     19.71 o 
   0   1  13      853.67      822.92     21.30 o 
   1   1  13      152.34      147.57     12.60 o 
   2   1  13      795.48      809.72     22.83 o 
   3   1  13        2.08      -11.34     10.81 o 
  -6   2  13      289.74      266.36     12.77 o 
  -5   2  13        7.63        5.62      7.41 o 
  -4   2  13      836.55      837.96     14.05 o 
  -3   2  13       61.78       63.75     23.08 o 
  -2   2  13     1387.99     1388.78     26.30 o 
  -1   2  13      384.69      381.67     14.91 o 
   0   2  13      656.33      658.71     33.80 o 
   1   2  13      792.50      792.48     24.29 o 
   2   2  13       90.15       86.24     11.80 o 
   3   2  13      323.76      346.28     28.03 o 
  -5   3  13        6.64       13.45      7.61 o 
  -4   3  13       59.34       56.12     10.86 o 
  -3   3  13        9.89        3.91      6.21 o 
  -2   3  13       27.46       17.98      8.85 o 
  -1   3  13        0.19        2.03      8.28 o 
   0   3  13       98.70       93.15     11.02 o 
   1   3  13        8.82        4.68      9.37 o 
   2   3  13        3.39        7.56      9.81 o 
   3   3  13        3.21       -1.80     10.28 o 
  -5   4  13        2.14       -5.18      9.40 o 
  -4   4  13      523.67      526.34     16.50 o 
  -3   4  13       61.00       66.18      7.10 o 
  -2   4  13      689.93      697.97     19.13 o 
  -1   4  13      387.18      412.38     16.89 o 
   0   4  13      397.71      428.06     16.52 o 
   1   4  13      403.09      436.04     17.41 o 
   2   4  13      118.40      101.10     16.20 o 
  -5   5  13      137.45      117.22     11.69 o 
  -4   5  13        0.80       13.56      9.15 o 
  -3   5  13      995.45      844.56     77.71 o 
  -2   5  13       15.30       15.32      8.66 o 
  -1   5  13      998.37      960.45     26.74 o 
   0   5  13      578.98      566.67     29.80 o 
   1   5  13      367.17      383.78     44.76 o 
   2   5  13      376.31      386.39     17.74 o 
  -5   6  13       20.75       37.99     11.65 o 
  -4   6  13       22.05       22.97     14.54 o 
  -3   6  13       17.91       10.28      8.53 o 
  -2   6  13        0.02      -10.52     11.49 o 
  -1   6  13        4.61        6.37      8.42 o 
   0   6  13       16.51       -1.60      8.83 o 
   1   6  13       27.17       48.41     13.09 o 
   2   6  13       36.74       59.23     20.16 o 
  -4   7  13        7.17       11.90      9.83 o 
  -3   7  13      376.92      382.77     24.07 o 
  -2   7  13      199.10      176.07     16.80 o 
  -1   7  13      371.86      375.34     15.53 o 
   0   7  13      122.67      111.91     23.41 o 
   1   7  13      164.22      141.46     12.95 o 
   2   7  13       72.26       55.37     18.50 o 
  -4   8  13       62.40       62.24     10.60 o 
  -3   8  13        5.92        4.53      8.79 o 
  -1   8  13      242.06      235.13     18.61 o 
   0   8  13      624.63      673.73     39.61 o 
   1   8  13      331.06      321.80     16.33 o 
  -3   9  13        2.44      -11.09      8.79 o 
  -2   9  13       95.72       99.73     16.05 o 
  -1   9  13        0.25       -7.12     12.11 o 
   0   9  13        5.12       -1.41     14.32 o 
  -2  10  13       60.71       58.44     15.03 o 
  -1  10  13       61.70       43.10     15.65 o 
  -5   0  14      376.90      366.61     15.75 o 
  -4   0  14       26.48       21.93     13.44 o 
  -3   0  14      627.92      681.49     27.72 o 
  -2   0  14      321.09      262.59     19.58 o 
  -1   0  14      697.01      780.55     29.57 o 
   0   0  14      422.57      399.98     25.42 o 
   1   0  14      105.14       92.04     17.73 o 
  -4   1  14      178.09      191.40     10.15 o 
  -3   1  14        6.80       11.19      8.75 o 
  -2   1  14      235.77      238.47     18.04 o 
  -1   1  14      372.42      366.97     15.82 o 
   0   1  14      171.97      179.89     15.16 o 
   1   1  14       78.43       61.32     11.50 o 
  -4   2  14       21.39       21.92      7.42 o 
  -3   2  14      265.22      277.49     14.35 o 
  -2   2  14       37.46       62.48      9.83 o 
  -1   2  14      162.93      183.12     12.84 o 
   0   2  14      283.91      297.59     15.35 o 
   1   2  14       38.42       43.52     11.48 o 
  -4   3  14      615.15      613.71     18.73 o 
  -3   3  14      208.06      202.11     12.53 o 
  -2   3  14      750.38      771.53     21.05 o 
  -1   3  14      329.15      316.91     16.82 o 
   0   3  14      348.99      404.25     17.34 o 
   1   3  14      699.98      742.98     22.27 o 
  -4   4  14        0.01       -5.24     15.07 o 
  -3   4  14      330.86      351.31     21.57 o 
  -2   4  14       48.44       45.20     10.38 o 
  -1   4  14      230.21      232.87     13.60 o 
   0   4  14      211.27      196.00     13.68 o 
   1   4  14        6.43        8.30     10.43 o 
  -4   5  14       85.72      102.80     11.64 o 
  -3   5  14       39.57       34.22     15.21 o 
  -2   5  14      144.94      161.05     13.93 o 
  -1   5  14      197.41      196.96     20.42 o 
   0   5  14       44.79       46.04     10.61 o 
   1   5  14      115.17      120.00     12.88 o 
  -3   6  14      759.52      725.61     28.51 o 
  -2   6  14      237.17      256.71     20.73 o 
  -1   6  14      697.86      758.80     67.64 o 
   0   6  14      504.23      514.07     18.75 o 
  -2   7  14      160.89      170.81     18.74 o 
  -1   7  14       64.50       54.11     15.38 o 
  -2   1  15      118.05      114.73     24.03 o 
  -1   1  15      165.76      164.79     22.85 o 
                                                 
